# Supplementary material for: Genetic structure of coral-Symbiodinium symbioses on the world’s warmest reefs
Source: PLoS One. 2017 Jun 30;12(6):e0180169. doi: 10.1371/journal.pone.0180169 (PMC5493405; doi:10.1371/journal.pone.0180169)
Supplement: S1 Dataset — (XLSX) [file pone.0180169.s011.xlsx]

## Sheet: Sheet1
SAMPLE	PAX			SAMPLE	ITS
A01	1			A01	1
A02	1			A02	1
A03	1			A03	1
A04	1			A04	1
A05	1			A05	1
A06	1			A06	1
A07	0.982			A08	1
A08	1			A10	1
A10	0.999			A11	1
A11	1			A12	1
A12	1			A13	1
A13	1			A14	1
A14	1			A15	1
A15	1			A16	1
A16	1			F01	1
F01	1			F02	1
F02	1			F03	1
F03	1			F04	1
F04	1			F05	1
F05	1			F06	1
F06	1			F08	1
F08	1			F09	1
F09	1			F10	1
F10	1			F11	1
F11	1			F12	1
F12	1			F13	1
F13	1			F14	1
F14	1			F15	1
F15	1			F16	1
F16	1			K01	1
K01	1			K02	1
K02	1			K03	1
K03	1			K04	1
K04	1			K05	1
K05	1			K06	0.951
K06	1			K07	1
K07	1			K08	1
K08	1			K09	1
K09	1			K10	1
K10	1			K12	0.997
K12	1			K14	1
K14	0.999			K15	1
K15	1			K16	1
K16	1			M01	1
M01	1			M02	1
M02	0.999			M03	1
M04	1			M04	0.895
M06	1			M06	1
M07	1			M07	1
M09	0.999			M09	1
M10	1			M10	1
M11	1			M11	1
M12	1			M12	1
M14	1			M14	1
M15	1			M15	1
M16	1			M16	1
M17	1			M17	1
S01	1			S01	1
S02	1			S02	1
S03	1			S03	1
S04	1			S04	1
S06	1			S06	1
S07	1			S07	1
S08	0.999			S08	1
S09	1			S09	1
S10	0.971			S10	1
S11	1			S11	1
S12	1			S12	1
S13	1			S13	1
S15	1			S15	1
S17	1			S17	1
S18	1			S18	1
W01	1			W01	1
W02	1			W02	1
W03	1			W03	0.5
W04	1			W04	1
W06	1			W06	1
W07	1			W07	1
W08	1			W08	1
W10	1			W10	1
W11	0.999			W11	1
W12	1			W12	0.959
W13	1			W13	1
W14	0.999			W14	1
W15	1			W15	1
W16	1			W16	1
W17	1			W17	1
