# Supplementary material for: Genetic structure of coral-Symbiodinium symbioses on the world’s warmest reefs
Source: PLoS One. 2017 Jun 30;12(6):e0180169. doi: 10.1371/journal.pone.0180169 (PMC5493405; doi:10.1371/journal.pone.0180169)
Supplement: S2 Dataset — (FAS) [file pone.0180169.s012.fas]

>W1a_1(1.000)
GATCATGTAGCTGTATGCTCTGTGAACTGTACTCGACCTTATTCAGGGGTCGGCCCGGGGGGCCGTTAAATGGCGATCGGACGCGAGGCCAGGG-TCTCACGGCCGCTTCGCCTGCCCTGCCCTTGTTTTTCCTTAACAACGTACGTGTCCTGTCGTCTGATTGATGTGGAGGCGTCCGCCTCCCGAGGTAGAAAAAAATGCAAGAGACAACTTTTGACGGTGGATCTCTTGGCTCACGCATCGATGAAGAACGCAGCCAGCTGCGATAAGTAGTGTGAATTGCAGAATTCAGTGAATCATCGAATCTTTGAACGCAAATGGCGCTCTTGGGTTCTCCCAGGAGCATGTCTGTCTGAGTGTCGGATTGTCATCCATCGCCGGTGCGCGCTCCCGAGCGCGCGTCGGCGGCGTTGAGGCGTCACGGCCTCCCTGGAGTCGGCCGTGTCCCTTGAAAGGCAGAGAGACTCGCTGTGGTTCGGGGCTTGTTCCCGCAGCGCACCAGCGGAGGCTAAAAGTGTCAGCACTCCTTCGCGCGCTGCCGGGACCCCGCCGCGCCCGAGTCGCCCAGGCGAACGAGAGCTATC
>W2a_1(1.000)
GATCATGTAGCTGTATGCTCTGTGAACTGTACTCGACCTTATTCAGGGGTCGGCCCGGGGGGCCGTTAAATGGCGATCGGACGCGAGGCCAGGG-TCTCACGGCCGCTTCGCCTGCCCTGCCCTTGTTTTTCCTTAACAACGTACGTGTCCTGTCGTCTGATTGATGTGGAGGCGTCCGCCTCCCGAGGTAGAAAAAAATGCAAGAGACAACTTTTGACGGTGGATCTCTTGGCTCACGCATCGATGAAGAACGCAGCCAGCTGCGATAAGTAGTGTGAATTGCAGAATTCAGTGAATCATCGAATCTTTGAACGCAAATGGCGCTCTTGGGTTCTCCCAGGAGCATGTCTGTCTGAGTGTCGGATTGTCATCCATCGCCGGTGCGCGCTCCCGAGCGCGCGTCGGCGGCGTTGAGGCGTCACGGCCTCCCTGGAGTCGGCCGTGTCCCTTGAAAGGCAGAGAGACTCGCTGTGGTTCGGGGCTTGTTCCCGCAGCGCACCAGCGGAGGCTAAAAGTGTCAGCACTCCTTCGCGCGCTGCCGGGACCCCGCCGCGCCCGAGTCGCCCAGGCGAACGAGAGCTATC
>W3a_1(0.500)
GATCATGTAGCTGTATGCTCTGTGAACTGTACTCGACCTTATTCAGGGGTCGGCCCGGGGGGCCGTTAAATGGCGATCGGACGCGAGGCCAGGG-TCTCACGGCCGCTTCGCCTGCCCCGCCCTTGTTTTTCCTTAACAACGTACGTGTCCTGTCGTCTGATTGATGTGGAGGCGTCCGCCTCCCGAGGTAGAAAAAAATGCAAGAGACAACTTTTGACGGTGGATCTCTTGGCTCACGCATCGATGAAGAACGCAGCCAGCTGCGATAAGTAGTGTGAATTGCAGAATTCAGTGAATCATCGAATCTTTGAACGCAAATGGCGCTCTTGGGTTCTCCCAGGAGCATGTCTGTCTGAGTGTCGGATTGTCATCCATCGCCGGTGCGCGCTCCCGAGCGCGCGTCGGCGGCGTTGAGGCGTCACGGCCTTCCTGGACTCGGCCGTGTCCCTTGAAAGGCAGAGAGACTCGCTGTGGTTCGGGGCTTGTTCCCGCAGCGCACCAGCGGAGGCTAAAAGTGTCAGCACTCCTTCGCGCGCTGCCGGGACCCCGCCGCGCCCGAGTCGCCCAGGCGAACGAGAGCTATG
>W3b_1(0.500)
GATCATGTAGCTGTATGCTCTGTGAACTGTACTCGACCTTATTCAGGGGTCGGCCCGGGGGGCCGTTAAATGGCGATCGGACGCGAGGCCAGGG-TCTCACGGCCGCTTCGCCTGCCCTGCCCTTGTTTTTCCTTAACAACGTACGTGTGCTGTCGTCTGATTGATGTGGAGGCGTCCGCCTCCCGAGGTAGAAAAAAATGCAAGAGACAACTTTTGACGGTGGATCTCTTGGCTCACGCATCGATGAAGAACGCAGCCAGCTGCGATAAGTAGTGTGAATTGCAGAATTCAGTGAATCATCGAATCTTTGAACGCAAATGGCGCTCTTGGGTTCTCCCAGGAGCATGTCTGTCTGAGTGTCGGATTGTCATCCATCGCCGGTGCGCGCTCCCGAGCGCGCGTCGGCGGCGTTGAGGCGTCACGGCCTCCCTGGAGTCGGCCGTGTCCCTTGAAAGGCAGAGAGACTCGCTGTGGTTCGGGGCTTGTTCCCGCAGCGCACCAGCGGAGGCTAAAAGTGTCAGCACTCCTTCGCGCGCTGCCGGGACCCCGCCGCGCCCGAGTCGCCCAGGCGAACGAGAGCTATC
>W4a_1(1.000)
GATCATGTAGCTGTATGCTCTGTGAACTGTACTCGACCTTATTCAGGGGTCGGCCCGGGGGGCCGTTAAATGGCGATCGGACGCGAGGCCAGGG-TCTCACGGCCGCTTCGCCTGCCCTGCCCTTGTTTTTCCTTAACAACGTACGTGTCCTGTCGTCTGATTGATGTGGAGGCGTCCGCCTCCCGAGGTAGAAAAAAATGCAAGAGACAACTTTTGACGGTGGATCTCTTGGCTCACGCATCGATGAAGAACGCAGCCAGCTGCGATAAGTAGTGTGAATTGCAGAATTCAGTGAATCATCGAATCTTTGAACGCAAATGGCGCTCTTGGGTTCTCCCAGGAGCATGTCTGTCTGAGTGTCGGATTGTCATCCATCGCCGGTGCGCGCTCCCGAGCGCGCGTCGGCGGCGTTGAGGCGTCACGGCCTCCCTGGAGTCGGCCGTGTCCCTTGAAAGGCAGAGAGACTCGCTGTGGTTCGGGGCTTGTTCCCGCAGCGCACCAGCGGAGGCTAAAAGTGTCAGCACTCCTTCGCGCGCTGCCGGGACCCCGCCGCGCCCGAGTCGCCCAGGCGAACGAGAGCTATC
>W6a_1(1.000)
GATCATGTAGCTGTATGCTCTGTGAACTGTACTCGACCTTATTCAGGGGTCGGCCCGGGGGGCCGTTAAATGGCGATCGGACGCGAGGCCAGGG-TCTCACGGCCGCTTCGCCTGCCCCGCCCTTGTTTTTCCTTAACAACGTACGTGTCCTGTCGTCTGATTGATGTGGAGGCGTCCGCCTCCCGAGGTAGAAAAAAATGCAAGAGACAACTTTTGACGGTGGATCTCTTGGCTCACGCATCGATGAAGAACGCAGCCAGCTGCGATAAGTAGTGTGAATTGCAGAATTCAGTGAATCATCGAATCTTTGAACGCAAATGGCGCTCTTGGGTTCTCCCAGGAGCATGTCTGTCTGAGTGTCGGATTGTCATCCATCGCCGGTGCGCGCTCCCGAGCGCGCGTCGGCGGCGTTGAGGCGTCACGGCCTTCCTGGACTCGGCCGTGTCCCTTGAAAGGCAGAGAGACTCGCTGTGGTTCGGGGCTTGTTCCCGCAGCGCACCAGCGGAGGCTAAAAGTGTCAGCACTCCTTCGCGCGCTGCCGGGACCCCGCCGCGCCCGAGTCGCCCAGGCGAACGAGAGCTATG
>W6b_1(1.000)
GATCATGTAGCTGTATGCTCTGTGAACTGTACTCGACCTTATTCAGGGGTCGGCCCGGGGGGCCGTTAAATGGCGATCGGACGCGAGGCCAGGG-TCTCACGGCCGCTTCGCCTGCCCTGCCCTTGTTTTTCCTTAACAACGTACGTGTCCTGTCGTCTGATTGATGTGGAGGCGTCCGCCTCCCGAGGTAGAAAAAAATGCAAGAGACAACTTTTGACGGTGGATCTCTTGGCTCACGCATCGATGAAGAACGCAGCCAGCTGCGATAAGTAGTGTGAATTGCAGAATTCAGTGAATCATCGAATCTTTGAACGCAAATGGCGCTCTTGGGTTCTCCCAGGAGCATGTCTGTCTGAGTGTCGGATTGTCATCCATCGCCGGTGCGCGCTCCCGAGCGCGCGTCGGCGGCGTTGAGGCGTCACGGCCTCCCTGGAGTCGGCCGTGTCCCTTGAAAGGCAGAGAGACTCGCTGTGGTTCGGGGCTTGTTCCCGCAGCGCACCAGCGGAGGCTAAAAGTGTCAGCACTCCTTCGCGCGCTGCCGGGACCCCGCCGCGCCCGAGTCGCCCAGGCGAACGAGAGCTATC
>W7a_1(1.000)
GATCATGTAGCTGTATGCTCTGTGAACTGTACTCGACCTTATTCAGGGGTCGGCCCGGGGGGCCGTTAAATGGCGATCGGACGCGAGGCCAGGG-TCTCACGGCCGCTTCGCCTGCCCCGCCCTTGTTTTTCCTTAACAACGTACGTGTCCTGTCGTCTGATTGATGTGGAGGCGTCCGCCTCCCGAGGTAGAAAAAAATGCAAGAGACAACTTTTGACGGTGGATCTCTTGGCTCACGCATCGATGAAGAACGCAGCCAGCTGCGATAAGTAGTGTGAATTGCAGAATTCAGTGAATCATCGAATCTTTGAACGCAAATGGCGCTCTTGGGTTCTCCCAGGAGCATGTCTGTCTGAGTGTCGGATTGTCATCCATCGCCGGTGCGCGCTCCCGAGCGCGCGTCGGCGGCGTTGAGGCGTCACGGCCTTCCTGGACTCGGCCGTGTCCCTTGAAAGGCAGAGAGACTCGCTGTGGTTCGGGGCTTGTTCCCGCAGCGCACCAGCGGAGGCTAAAAGTGTCAGCACTCCTTCGCGCGCTGCCGGGACCCCGCCGCGCCCGAGTCGCCCAGGCGAACGAGAGCTATG
>W8a_1(1.000)
GATCATGTAGCTGTATGCTCTGTGAACTGTACTGGACCTTATTCAGGGGTCGGCCCGGGGGGCCGTTAAATGGCGATCGGACGCGAGGCCAGGG-TCTCGCGGCCGCTTCGCCTGCCCCGCCCTTGTTTTTCCTTAACAATGTACGTGTCCTGTCGTCTGATTGATGTGGAGGCGTCCGCCTCCCGAGGTAGAAAAAAATGCAAGAGACAACTTTTGACGGTGGATCTCTTGGCTCACGCATCGATGAAGAACGCAGCCAGCTGCGATAAGTAGTGTGAATTGCAGAATTCAGTGAATCATCGAATCTTTGAACGCAAATGGCGCTCTTGGGTTCTCCCAGGAGCATGTCTGTCTGAGTGTCGGATTGTCATCCATCGCCGGTGCGCGCTCCCGAGCGTGCGTCGGCGGCGTTGAGGCGTCACGGCCTTCCTGGAGTCGGCCGTGTCCCTCGAAAGGCAGAGAGACTCGCTGTGGTTCGGGGCTTGTTCCCGCAGCGCACCAGCGGAGGCTAAAAGTGTCAGCACTCCTTCGCGCGCTGCCGGGACCCCGCCGCGCCCGAGTCGCCCAGGCGAACGAGAGCTATC
>W10a_1(1.000)
GATCATGTAGCTGTATGCTCTGTGAACTGTACTCGACCTTATTCAGGGGTCGGCCCGGGGGGCCGTTAAATGGCGATCGGACGCGAGGCCAGGG-TCTCACGGCCGCTTCGCCTGCCCCGCCCTTGTTTTTCCTTAACAACGTACGTGTCCTGTCGTCTGATTGATGTGGAGGCGTCCGCCTCCCGAGGTAGAAAAAAATGCAAGAGACAACTTTTGACGGTGGATCTCTTGGCTCACGCATCGATGAAGAACGCAGCCAGCTGCGATAAGTAGTGTGAATTGCAGAATTCAGTGAATCATCGAATCTTTGAACGCAAATGGCGCTCTTGGGTTCTCCCAGGAGCATGTCTGTCTGAGTGTCGGATTGTCATCCATCGCCGGTGCGCGCTCCCGAGCGCGCGTCGGCGGCGTTGAGGCGTCACGGCCTTCCTGGACTCGGCCGTGTCCCTTGAAAGGCAGAGAGACTCGCTGTGGTTCGGGGCTTGTTCCCGCAGCGCACCAGCGGAGGCTAAAAGTGTCAGCACTCCTTCGCGCGCTGCCGGGACCCCGCCGCGCCCGAGTCGCCCAGGCGAACGAGAGCTATG
>W10b_1(1.000)
GATCATGTAGCTGTATGCTCTGTGAACTGTACTCGACCTTATTCAGGGGTCGGCCCGGGGGGCCGTTAAATGGCGATCGGACGCGAGGCCAGGG-TCTCACGGCCGCTTCGCCTGCCCTGCCCTTGTTTTTCCTTAACAACGTACGTGTCCTGTCGTCTGATTGATGTGGAGGCGTCCGCCTCCCGAGGTAGAAAAAAATGCAAGAGACAACTTTTGACGGTGGATCTCTTGGCTCACGCATCGATGAAGAACGCAGCCAGCTGCGATAAGTAGTGTGAATTGCAGAATTCAGTGAATCATCGAATCTTTGAACGCAAATGGCGCTCTTGGGTTCTCCCAGGAGCATGTCTGTCTGAGTGTCGGATTGTCATCCATCGCCGGTGCGCGCTCCCGAGCGCGCGTCGGCGGCGTTGAGGCGTCACGGCCTCCCTGGAGTCGGCCGTGTCCCTTGAAAGGCAGAGAGACTCGCTGTGGTTCGGGGCTTGTTCCCGCAGCGCACCAGCGGAGGCTAAAAGTGTCAGCACTCCTTCGCGCGCTGCCGGGACCCCGCCGCGCCCGAGTCGCCCAGGCGAACGAGAGCTATC
>W11a_1(1.000)
GATCATGTAGCTGTATGCTCTGTGAACTGTACTCGACCTTATTCAGGGGTCGGCCCGGGGGGCCGTTAAATGGCGATCGGACGCGAGGCCAGGG-TCTCACGGCCGCTTCGCCTGCCCTGCCCTTGTTTTTCCTTAACAACGTACGTGTCCTGTCGTCTGATTGATGTGGAGGCGTCCGCCTCCCGAGGTAGAAAAAAATGCAAGAGACAACTTTTGACGGTGGATCTCTTGGCTCACGCATCGATGAAGAACGCAGCCAGCTGCGATAAGTAGTGTGAATTGCAGAATTCAGTGAATCATCGAATCTTTGAACGCAAATGGCGCTCTTGGGTTCTCCCAGGAGCATGTCTGTCTGAGTGTCGGATTGTCATCCATCGCCGGTGCGCGCTCCCGAGCGCGCGTCGGCGGCGTTGAGGCGTCACGGCCTCCCTGGAGTCGGCCGTGTCCCTTGAAAGGCAGAGAGACTCGCTGTGGTTCGGGGCTTGTTCCCGCAGCGCACCAGCGGAGGCTAAAAGTGTCAGCACTCCTTCGCGCGCTGCCGGGACCCCGCCGCGCCCGAGTCGCCCAGGCGAACGAGAGCTATC
>W12a_2(0.959)
GATCATGTAGCTGTATGCTCTGTGAACTGTACTCGACCTTATTCAGGGGTCGGCCCGGGGGGCCGTTAAATGGCGATCGGACGCGAGGCCAGGG-TCTCACGGCCGCTTCGCCTGCCCCGCCCTTGTTTTTCCTTAACAACGTACGTGTCCTGTCGTCTGATTGATGTGGAGGCGTCCGCCTCCCGAGGTAGAAAAAAATGCAAGAGACAACTTTTGACGGTGGATCTCTTGGCTCACGCATCGATGAAGAACGCAGCCAGCTGCGATAAGTAGTGTGAATTGCAGAATTCAGTGAATCATCGAATCTTTGAACGCAAATGGCGCTCTTGGGTTCTCCCAGGAGCATGTCTGTCTGAGTGTCGGATTGTCATCCATCGCCGGTGCGCGCTCCCGAGCGCGCGTCGGCGGCGTTGAGGCGTCACGGCCTTCCTGGACTCGGCCGTGTCCCTTGAAAGGCAGAGAGACTCGCTGTGGTTCGGGGCTTGTTCCCGCAGCGCACCAGCGGAGGCTAAAAGTGTCAGCACTCCTTCGCGCGCTGCCGGGACCCCGCCGCGCCCGAGTCGCCCAGGCGAACGAGAGCTATG
>W12b_2(0.959)
GATCATGTAGCTGTATGCTCTGTGAACTGTACTCGACCTTATTCAGGGGTCGGCCCGGGGGGCCGTTAAATGGCGATCGGACGCGAGGCCAGGG-TCTCACGGCCGCTTCGCCTGCCCCGCCCTTGTTTTTCCTTAACAACGTACGTGTCCTGTCGTCTGATTGATGTGGAGGCGTCCGCCTCCCGAGGTAGAAAAAAATGCAAGAGACAACTTTTGACGGTGGATCTCTTGGCTCACGCATCGATGAAGAACGCAGCCAGCTGCGATAAGTAGTGTGAATTGCAGAATTCAGTGAATCATCGAATCTTTGAACGCAAATGGCGCTCTTGGGTTCTCCCAGGAGCATGTCTGTCTGAGTGTCGGATTGTCATCCATCGCCGGTGCGCGCTCCCGAGCGCGCGTCGGCGGCGTTGAGGCGTCACGGCCTCCCTGGACTCGGCCGTGTCCCTTGAAAGGCAGAGAGACTCGCTGTGGTTCGGGGCTTGTTCCCGCAGCGCACCAGCGGAGGCTAAAAGTGTCAGCACTCCTTCGCGCGCTGCCGGGACCCCGCCGCGCCCGAGTCGCCCAGGCGAACGAGAGCTATC
>W13a_1(1.000)
GATCATGTAGCTGTATGCTCTGTGAACTGTACTCGACCTTATTCAGGGGTCGGCCCGGGGGGCCGTTAAATGGCGATCGGACGCGAGGCCAGGG-TCTCACGGCCGCTTCGCCTGCCCCGCCCTTGTTTTTCCTTAACAACGTACGTGTCCTGTCGTCTGATTGATGTGGAGGCGTCCGCCTCCCGAGGTAGAAAAAAATGCAAGAGACAACTTTTGACGGTGGATCTCTTGGCTCACGCATCGATGAAGAACGCAGCCAGCTGCGATAAGTAGTGTGAATTGCAGAATTCAGTGAATCATCGAATCTTTGAACGCAAATGGCGCTCTTGGGTTCTCCCAGGAGCATGTCTGTCTGAGTGTCGGATTGTCATCCATCGCCGGTGCGCGCTCCCGAGCGCGCGTCGGCGGCGTTGAGGCGTCACGGCCTTCCTGGACTCGGCCGTGTCCCTTGAAAGGCAGAGAGACTCGCTGTGGTTCGGGGCTTGTTCCCGCAGCGCACCAGCGGAGGCTAAAAGTGTCAGCACTCCTTCGCGCGCTGCCGGGACCCCGCCGCGCCCGAGTCGCCCAGGCGAACGAGAGCTATG
>W13b_1(1.000)
GATCATGTAGCTGTATGCTCTGTGAACTGTACTCGACCTTATTCAGGGGTCGGCCCGGGGGGCCGTTAAATGGCGATCGGACGCGAGGCCAGGG-TCTCACGGCCGCTTCGCCTGCCCTGCCCTTGTTTTTCCTTAACAACGTACGTGTCCTGTCGTCTGATTGATGTGGAGGCGTCCGCCTCCCGAGGTAGAAAAAAATGCAAGAGACAACTTTTGACGGTGGATCTCTTGGCTCACGCATCGATGAAGAACGCAGCCAGCTGCGATAAGTAGTGTGAATTGCAGAATTCAGTGAATCATCGAATCTTTGAACGCAAATGGCGCTCTTGGGTTCTCCCAGGAGCATGTCTGTCTGAGTGTCGGATTGTCATCCATCGCCGGTGCGCGCTCCCGAGCGCGCGTCGGCGGCGTTGAGGCGTCACGGCCTCCCTGGAGTCGGCCGTGTCCCTTGAAAGGCAGAGAGACTCGCTGTGGTTCGGGGCTTGTTCCCGCAGCGCACCAGCGGAGGCTAAAAGTGTCAGCACTCCTTCGCGCGCTGCCGGGACCCCGCCGCGCCCGAGTCGCCCAGGCGAACGAGAGCTATC
>W14a_1(1.000)
GATCATGTAGCTGTATGCTCTGTGAACTGTACTCGACCTTATTCAGGGGTCGGCCCGGGGGGCCGTTAAATGGCGATCGGACGCGAGGCCAGGG-TCTCACGGCCGCTTCGCCTGCCCTGCCCTTGTTTTTCCTTAACAACGTACGTGTCCTGTCGTCTGATTGATGTGGAGGCGTCCGCCTCCCGAGGTAGAAAAAAATGCAAGAGACAACTTTTGACGGTGGATCTCTTGGCTCACGCATCGATGAAGAACGCAGCCAGCTGCGATAAGTAGTGTGAATTGCAGAATTCAGTGAATCATCGAATCTTTGAACGCAAATGGCGCTCTTGGGTTCTCCCAGGAGCATGTCTGTCTGAGTGTCGGATTGTCATCCATCGCCGGTGCGCGCTCCCGAGCGCGCGTCGGCGGCGTTGAGGCGTCACGGCCTCCCTGGAGTCGGCCGTGTCCCTTGAAAGGCAGAGAGACTCGCTGTGGTTCGGGGCTTGTTCCCGCAGCGCACCAGCGGAGGCTAAAAGTGTCAGCACTCCTTCGCGCGCTGCCGGGACCCCGCCGCGCCCGAGTCGCCCAGGCGAACGAGAGCTATC
>W15a_1(1.000)
GATCATGTAGCTGTATGCTCTGTGAACTGTACTCGACCTTATTCAGGGGTCGGCCCGGGGGGCCGTTAAATGGCGATCGGACGCGAGGCCAGGG-TCTCACGGCCGCTTCGCCTGCCCCGCCCTTGTTTTTCCTTAACAACGTACGTGTCCTGTCGTCTGATTGATGTGGAGGCGTCCGCCTCCCGAGGTAGAAAAAAATGCAAGAGACAACTTTTGACGGTGGATCTCTTGGCTCACGCATCGATGAAGAACGCAGCCAGCTGCGATAAGTAGTGTGAATTGCAGAATTCAGTGAATCATCGAATCTTTGAACGCAAATGGCGCTCTTGGGTTCTCCCAGGAGCATGTCTGTCTGAGTGTCGGATTGTCATCCATCGCCGGTGCGCGCTCCCGAGCGCGCGTCGGCGGCGTTGAGGCGTCACGGCCTTCCTGGACTCGGCCGTGTCCCTTGAAAGGCAGAGAGACTCGCTGTGGTTCGGGGCTTGTTCCCGCAGCGCACCAGCGGAGGCTAAAAGTGTCAGCACTCCTTCGCGCGCTGCCGGGACCCCGCCGCGCCCGAGTCGCCCAGGCGAACGAGAGCTATG
>W15b_1(1.000)
GATCATGTAGCTGTATGCTCTGTGAACTGTACTCGACCTTATTCAGGGGTCGGCCCGGGGGGCCGTTAAATGGCGATCGGACGCGAGGCCAGGG-TCTCACGGCCGCTTCGCCTGCCCTGCCCTTGTTTTTCCTTAACAACGTACGTGTCCTGTCGTCTGATTGATGTGGAGGCGTCCGCCTCCCGAGGTAGAAAAAAATGCAAGAGACAACTTTTGACGGTGGATCTCTTGGCTCACGCATCGATGAAGAACGCAGCCAGCTGCGATAAGTAGTGTGAATTGCAGAATTCAGTGAATCATCGAATCTTTGAACGCAAATGGCGCTCTTGGGTTCTCCCAGGAGCATGTCTGTCTGAGTGTCGGATTGTCATCCATCGCCGGTGCGCGCTCCCGAGCGCGCGTCGGCGGCGTTGAGGCGTCACGGCCTCCCTGGAGTCGGCCGTGTCCCTTGAAAGGCAGAGAGACTCGCTGTGGTTCGGGGCTTGTTCCCGCAGCGCACCAGCGGAGGCTAAAAGTGTCAGCACTCCTTCGCGCGCTGCCGGGACCCCGCCGCGCCCGAGTCGCCCAGGCGAACGAGAGCTATC
>W16a_1(1.000)
GATCATGTAGCTGTATGCTCTGTGAACTGTACTCGACCTTATTCAGGGGTCGGCCCGGGGGGCCGTTAAATGGCGATCGGACGCGAGGCCAGGG-TCTCACGGCCGCTTCGCCTGCCCTGCCCTTGTTTTTCCTTAACAACGTACGTGTCCTGTCGTCTGATTGATGTGGAGGCGTCCGCCTCCCGAGGTAGAAAAAAATGCAAGAGACAACTTTTGACGGTGGATCTCTTGGCTCACGCATCGATGAAGAACGCAGCCAGCTGCGATAAGTAGTGTGAATTGCAGAATTCAGTGAATCATCGAATCTTTGAACGCAAATGGCGCTCTTGGGTTCTCCCAGGAGCATGTCTGTCTGAGTGTCGGATTGTCATCCATCGCCGGTGCGCGCTCCCGAGCGCGCGTCGGCGGCGTTGAGGCGTCATGGCCTCCCTGGAGTCGGCCGTGTCCCTTGAAAGGCAGAGAGACTCGCTGTGGTTCGGGGCTTGTTCCCGCAGCGCACCAGCGGAGGCTAAAAGTGTCAGCACTCCTTCGCGCGCTGCCGGGACCCCGCCGCGCCCGAGTCGCCCAGGCGAACGAGAGCTATC
>W17a_1(1.000)
GATCATGTAGCTGTATGCTCTGTGAACTGTACTCGACCTTATTCAGGGGTCGGCCCGGGGGGCCGTTAAATGGCGATCGGACGCGAGGCCAGGG-TCTCACGGCCGCTTCGCCTGCCCTGCCCTTGTTTTTCCTTAACAACGTACGTGTCCTGTCGTCTGATTGATGTGGAGGCGTCCGCCTCCCGAGGTAGAAAAAAATGCAAGAGACAACTTTTGACGGTGGATCTCTTGGCTCACGCATCGATGAAGAACGCAGCCAGCTGCGATAAGTAGTGTGAATTGCAGAATTCAGTGAATCATCGAATCTTTGAACGCAAATGGCGCTCTTGGGTTCTCCCAGGAGCATGTCTGTCTGAGTGTCGGATTGTCATCCATCGCCGGTGCGCGCTCCCGAGCGCGCGTCGGCGGCGTTGAGGCGTCACGGCCTCCCTGGAGTCGGCCGTGTCCCTTGAAAGGCAGAGAGACTCGCTGTGGTTCGGGGCTTGTTCCCGCAGCGCACCAGCGGAGGCTAAAAGTGTCAGCACTCCTTCGCGCGCTGCCGGGACCCCGCCGCGCCCGAGTCGCCCAGGCGAACGAGAGCTATC
>S1a_1(1.000)
GATCATGTAGCTGTATGCTCTGTGAACTGTACTCGACCTTATTCAGGGGTCGGCCCGGGGGGCCGTTAAATGGCGATCGGACGCGAGGCCAGGG-TCTCACGGCCGCTTCGCCTGCCCTGCCCTTGTTTTTCCTTAACAACGTACGTGTCCTGTCGTCTGATTGATGTGGAGGCGTCCGCCTCCCGAGGTAGAAAAAAATGCAAGAGACAACTTTTGACGGTGGATCTCTTGGCTCACGCATCGATGAAGAACGCAGCCAGCTGCGATAAGTAGTGTGAATTGCAGAATTCAGTGAATCATCGAATCTTTGAACGCAAATGGCGCTCTTGGGTTCTCCCAGGAGCATGTCTGTCTGAGTGTCGGATTGTCATCCATCGCCGGTGCGCGCTCCCGAGCGCGCGTCGGCGGCGTTGAGGCGTCATGGCCTCCCTGGAGTCGGCCGTGTCCCTTGAAAGGCAGAGAGACTCGCTGTGGTTCGGGGCTTGTTCCCGCAGCGCACCAGCGGAGGCTAAAAGTGTCAGCACTCCTTCGCGCGCTGCCGGGACCCCGCCGCGCCCGAGTCGCCCAGGCGAACGAGAGCTATC
>S2a_1(1.000)
GATCATGTAGCTGTATGCTCTGTGAACTGTACTCGACCTTATTCAGGGGTCGGCCCGGGGGGCCGTTAAATGGCGATCGGACGCGAGGCCAGGG-TCTCACGGCCGCTTCGCCTGCCCCGCCCTTGTTTTTCCTTAACAACGTACGTGTCCTGTCGTCTGATTGATGTGGAGGCGTCCGCCTCCCGAGGTAGAAAAAAATGCAAGAGACAACTTTTGACGGTGGATCTCTTGGCTCACGCATCGATGAAGAACGCAGCCAGCTGCGATAAGTAGTGTGAATTGCAGAATTCAGTGAATCATCGAATCTTTGAACGCAAATGGCGCTCTTGGGTTCTCCCAGGAGCATGTCTGTCTGAGTGTCGGATTGTCATCCATCGCCGGTGCGCGCTCCCGAGCGCGCGTCGGCGGCGTTGAGGCGTCACGGCCTTCCTGGACTCGGCCGTGTCCCTTGAAAGGCAGAGAGACTCGCTGTGGTTCGGGGCTTGTTCCCGCAGCGCACCAGCGGAGGCTAAAAGTGTCAGCACTCCTTCGCGCGCTGCCGGGACCCCGCCGCGCCCGAGTCGCCCAGGCGAACGAGAGCTATG
>S2b_1(1.000)
GATCATGTAGCTGTATGCTCTGTGAACTGTACTCGACCTTATTCAGGGGTCGGCCCGGGGGGCCGTTAAATGGCGATCGGACGCGAGGCCAGGG-TCTCACGGCCGCTTCGCCTGCCCCGCCCTTGTTTTTCCTTAACAACGTACGTGTCCTGTCGTCTGATTGATGTGGAGGCGTCCGCCTCCCGAGGTAGAAAAAAATGCAAGAGACAACTTTTGACGGTGGATCTCTTGGCTCACGCATCGATGAAGAACGCAGCCAGCTGCGATAAGTAGTGTGAATTGCAGAATTCAGTGAATCATCGAATCTTTGAACGCAAATGGCGCTCTTGGGTTCTCCCAGGAGCATGTCTGTCTGAGTGTCGGATTGTCATCCATCGCCGGTGCGCGCTCCTGAGCGCGCGTCGGCGGCGTTGAGGCGTCACGGCCTTCCTGGACTCGGCCGTGTCCCTTGAAAGGCAGAGAGACTCGCTGTGGTTCGGGGCTTGTTCCCGCAGCGCACCAGCGGAGGCTAAAAGTGTCAGCACTCCTTCGCGCGCTGCCGGGACCCCGCCGCGCCCGAGTCGCCCAGGCGAACGAGAGCTATG
>S3a_1(1.000)
GATCATGTAGCTGTATGCTCTGTGAACTGTACTCGACCTTATTCAGGGGTCGGCCCGGGGGGCCGTTAAATGGCGATCGGACGCGAGGCCAGGG-TCTCACGGCCGCTTCGCCTGCCCCGCCCTTGTTTTTCCTTAACAACGTACGTGTCCTGTCGTCTGATTGATGTGGAGGCGTCCGCCTCCCGAGGTAGAAAAAAATGCAAGAGACAACTTTTGACGGTGGATCTCTTGGCTCACGCATCGATGAAGAACGCAGCCAGCTGCGATAAGTAGTGTGAATTGCAGAATTCAGTGAATCATCGAATCTTTGAACGCAAATGGCGCTCTTGGGTTCTCCCAGGAGCATGTCTGTCTGAGTGTCGGATTGTCATCCATCGCCGGTGCGCGCTCCCGAGCGCGCGTCGGCGGCGTTGAGGCGTCACGGCCTTCCTGGACTCGGCCGTGTCCCTTGAAAGGCAGAGAGACTCGCTGTGGTTCGGGGCTTGTTCCCGCAGCGCACCAGCGGAGGCTAAAAGTGTCAGCACTCCTTCGCGCGCTGCCGGGACCCCGCCGCGCCCGAGTCGCCCAGGCGAACGAGAGCTATG
>S4a_1(1.000)
GATCATGTAGCTGTATGCTCTGTGAACTGTACTCGACCTTATTCAGGGGTCGGCCCGGGGGGCCGTTAAATGGCGATCGGACGCGAGGCCAGGG-TCTCACGGCCGCTTCGCCTGCCCTGCCCTTGTTTTTCCTTAACAACGTACGTGTCCTGTCGTCTGATTGATGTGGAGGCGTCCGCCTCCCGAGGTAGAAAAAAATGCAAGAGACAACTTTTGACGGTGGATCTCTTGGCTCACGCATCGATGAAGAACGCAGCCAGCTGCGATAAGTAGTGTGAATTGCAGAATTCAGTGAATCATCGAATCTTTGAACGCAAATGGCGCTCTTGGGTTCTCCCAGGAGCATGTCTGTCTGAGTGTCGGATTGTCATCCATCGCCGGTGCGCGCTCCCGAGCGCGCGTCGGCGGCGTTGAGGCGTCACGGCCTCCCTGGAGTCGGCCGTGTCCCTTGAAAGGCAGAGAGACTCGCTGTGGTTCGGGGCTTGTTCCCGCAGCGCACCAGCGGAGGCTAAAAGTGTCAGCACTCCTTCGCGCGCTGCCGGGACCCCGCCGCGCCCGAGTCGCCCAGGCGAACGAGAGCTATC
>S6a_1(1.000)
GATCATGTAGCTGTATGCTCTGTGAACTGTACTCGACCTTATTCAGGGGTCGGCCCGGGGGGCCGTTAAATGGCGATCGGACGCGAGGCCAGGG-TCTCACGGCCGCTTCGCCTGCCCCGCCCTTGTTTTTCCTTAACAACGTACGTGTCCTGTCGTCTGATTGATGTGGAGGCGTCCGCCTCCCGAGGTAGAAAAAAATGCAAGAGACAACTTTTGACGGTGGATCTCTTGGCTCACGCATCGATGAAGAACGCAGCCAGCTGCGATAAGTAGTGTGAATTGCAGAATTCAGTGAATCATCGAATCTTTGAACGCAAATGGCGCTCTTGGGTTCTCCCAGGAGCATGTCTGTCTGAGTGTCGGATTGTCATCCATCGCCGGTGCGCGCTCCCGAGCGCGCGTCGGCGGCGTTGAGGCGTCACGGCCTTCCTGGACTCGGCCGTGTCCCTTGAAAGGCAGAGAGACTCGCTGTGGTTCGGGGCTTGTTCCCGCAGCGCACCAGCGGAGGCTAAAAGTGTCAGCACTCCTTCGCGCGCTGCCGGGACCCCGCCGCGCCCGAGTCGCCCAGGCGAACGAGAGCTATG
>S7a_1(1.000)
GATCATGTAGCTGTATGCTCTGTGAACTGTACTCGACCTTATTCAGGGGTCGGCCCGGGGGGCCGTTAAATGGCGATCGGACGCGAGGCCAGGG-TCTCACGGCCGCTTCGCCTGCCCCGCCCTTGTTTTTCCTTAACAACGTACGTGTCCTGTCGTCTGATTGATGTGGAGGCGTCCGCCTCGCGAGGTAGAAAAAAATGCAAGAGACAACTTTTGACGGTGGATCTCTTGGCTCACGCATCGATGAAGAACGCAGCCAGCTGCGATAAGTAGTGTGAATTGCAGAATTCAGTGAATCATCGAATCTTTGAACGCAAATGGCGCTCTTGGGTTCTCCCAGGAGCATGTCTGTCTGAGTGTCGGATTGTCATCCATCGCCGGTGCGCGCTCCCGAGCGCGCGTCGGCGGCGTTGAGGCGTCACGGCCTTCCTGGACTCGGCCGTGTCCCTTGAAAGGCAGAGAGACTCGCTGTGGTTCGGGGCTTGTTCCCGCAGCGCACCAGCGGAGGCTAAAAGTGTCAGCACTCCTTCGCGCGCTGCCGGGACCCCGCCGCGCCCGAGTCGCCCAGGCGAACGAGAGCTATG
>S8a_1(1.000)
GATCATGTAGCTGTATGCTCTGTGAACTGTACTCGACCTTATTCAGGGGTCGGCCCGGGGGGCCGTTAAATGGCGATCGGACGCGAGGCCAGGG-TCTCACGGCCGCTTCGCCTGCCCTGCCCTTGTTTTTCCTTAACAACGTACGTGTCCTGTCGTCTGATTGATGTGGAGGCGTCCGCCTCCCGAGGTAGAAAAAAATGCAAGAGACAACTTTTGACGGTGGATCTCTTGGCTCACGCATCGATGAAGAACGCAGCCAGCTGCGATAAGTAGTGTGAATTGCAGAATTCAGTGAATCATCGAATCTTTGAACGCAAATGGCGCTCTTGGGTTCTCCCAGGAGCATGTCTGTCTGAGTGTCGGATTGTCATCCATCGCCGGTGCGCGCTCCCGAGCGCGCGTCGGCGGCGTTGAGGCGTCATGGCCTCCCTGGAGTCGGCCGTGTCCCTTGAAAGGCAGAGAGACTCGCTGTGGTTCGGGGCTTGTTCCCGCAGCGCACCAGCGGAGGCTAAAAGTGTCAGCACTCCTTCGCGCGCTGCCGGGACCCCGCCGCGCCCGAGTCGCCCAGGCGAACGAGAGCTATC
>S8b_1(1.000)
GATCATGTAGCTGTATGCTCTGTGAACTGTACTCGACCTTATTTAGGGGTCGGCCCGGGGGGCCGTTAAATGGCGATCGGACGCGAGGCCAGGG-TCTCACGGCCGCTTCGCCTGCCCCGCCCTTGTTTTTCCTTAACAACGTACGTGTCCTGTCGTCTGATTGATGTGGAGGCGTCCGCCTCCCGAGGTAGAAAAAA-TGCAAGAGACAACTTTTGACGGTGGATCTCTTGGCTCACGCATCGATGAAGAACGCAGCCAGCTGCGATAAGTAGTGTGAATTGCAGAATTCAGTGAATCATCGAATCTTTGAACGCAAATGGCGCTCTTGGGTTCTCCCAGGAGCATGTCTGTCTGAGTGTCGGATTGTCATCCATCGCCGGTGCGCGCTCCCGAGCGCGCGTCGGCGGCGTTGAGGCGTCACGGCCTTCCTGGAGTCGGCCGTGTCCCTTGAAAGGCAGAGAGACTCGCTGTGGTTCGGGGCTTGTTCCCGCAGCGCACCAGCGGAGGCTAAAAGTGTCAGCACTCCTTCGCGCGCTGCCGGGACCCCGCCGCGCCCGAGTCGCCCAGGCGAACGAGAGCTATC
>S9a_1(1.000)
GATCATGTAGCTGTATGCTCTGTGAACTGTACTCGACCTTATTCAGGGGTCGGCCCGGGGGGCCGTTAAATGGCGATCGGACGCGAGGCCAGGG-TCTCACGGCCGCTTCGCCTGCCCTGCCCTTGTTTTTCCTTAACAACGTACGTGTCCTGTCGTCTGATTGATGTGGAGGCGTCCGCCTCCCGAGGTAGAAAAAAATGCAAGAGACAACTTTTGACGGTGGATCTCTTGGCTCACGCATCGATGAAGAACGCAGCCAGCTGCGATAAGTAGTGTGAATTGCAGAATTCAGTGAATCATCGAATCTTTGAACGCAAATGGCGCTCTTGGGTTCTCCCAGGAGCATGTCTGTCTGAGTGTCGGATTGTCATCCATCGCCGGTGCGCGCTCCCGAGCGCGCGTCGGCGGCGTTGAGGCGTCATGGCCTCCCTGGAGTCGGCCGTGTCCCTTGAAAGGCAGAGAGACTCGCTGTGGTTCGGGGCTTGTTCCCGCAGCGCACCAGCGGAGGCTAAAAGTGTCAGCACTCCTTCGCGCGCTGCCGGGACCCCGCCGCGCCCGAGTCGCCCAGGCGAACGAGAGCTATC
>S10a_1(1.000)
GATCATGTAGCTGTATGCTCTGTGAACTGTACTCGACCTTATTCAGGGGTCGGCCCGGGGGGCCGTTAAATGGCGATCGGACGCGAGGCCAGGG-TCTCACGGCCGCTTCGCCTGCCCTGCCCTTGTTTTTCCTTAACAACGTACGTGTCCTGTCGTCTGATTGATGTGGAGGCGTCCGCCTCCCGAGGTAGAAAAAAATGCAAGAGACAACTTTTGACGGTGGATCTCTTGGCTCACGCATCGATGAAGAACGCAGCCAGCTGCGATAAGTAGTGTGAATTGCAGAATTCAGTGAATCATCGAATCTTTGAACGCAAATGGCGCTCTTGGGTTCTCCCAGGAGCATGTCTGTCTGAGTGTCGGATTGTCATCCATCGCCGGTGCGCGCTCCCGAGCGCGCGTCGGCGGCGTTGAGGCGTCACGGCCTCCCTGGAGTCGGCCGTGTCCCTTGAAAGGCAGAGAGACTCGCTGTGGTTCGGGGCTTGTTCCCGCAGCGCACCAGCGGAGGCTAAAAGTGTCAGCACTCCTTCGCGCGCTGCCGGGACCCCGCCGCGCCCGAGTCGCCCAGGCGAACGAGAGCTATC
>S11a_1(1.000)
GATCATGTAGCTGTATGCTCTGTGAACTGTACTCGACCTTATTCAGGGGTCGGCCCGGGGGGCCGTTAAATGGCGATCGGACGCGAGGCCAGGG-TCTCACGGCCGCTTCGCCTGCCCCGCCCTTGTTTTTCCTTAACAACGTACGTGTCCTGTCGTCTGATTGATGTGGAGGCGTCCGCCTCCCGAGGTAGAAAAAAATGCAAGAGACAACTTTTGACGGTGGATCTCTTGGCTCACGCATCGATGAAGAACGCAGCCAGCTGCGATAAGTAGTGTGAATTGCAGAATTCAGTGAATCATCGAATCTTTGAACGCAAATGGCGCTCTTGGGTTCTCCCAGGAGCATGTCTGTCTGAGTGTCGGATTGTCATCCATCGCCGGTGCGCGCTCCCGAGCGCGCGTCGGCGGCGTTGAGGCGTCACGGCCTTCCTGGACTCGGCCGTGTCCCTTGAAAGGCAGAGAGACTCGCTGTGGTTCGGGGCTTGTTCCCGCAGCGCACCAGCGGAGGCTAAAAGTGTCAGCACTCCTTCGCGCGCTGCCGGGACCCCGCCGCGCCCGAGTCGCCCAGGCGAACGAGAGCTATG
>S12a_1(1.000)
GATCATGTAGCTGTATGCTCTGTGAACTGTACTCGACCTTATTCAGGGGTCGGCCCGGGGGGCCGTTAAATGGCGATCGGACGCGAGGCCAGGG-TCTCACGGCCGCTTCGCCTGCCCCGCCCTTGTTTTTCCTTAACAACGTACGTGTCCTGTCGTCTGATTGATGTGGAGGCGTCCGCCTCCCGAGGTAGAAAAAAATGCAAGAGACAACTTTTGACGGTGGATCTCTTGGCTCACGCATCGATGAAGAACGCAGCCAGCTGCGATAAGTAGTGTGAATTGCAGAATTCAGTGAATCATCGAATCTTTGAACGCAAATGGCGCTCTTGGGTTCTCCCAGGAGCATGTCTGTCTGAGTGTCGGATTGTCATCCATCGCCGGTGCGCGCTCCCGAGCGCGCGTCGGCGGCGTTGAGGCGTCACGGCCTTCCTGGACTCGGCCGTGTCCCTTGAAAGGCAGAGAGACTCGCTGTGGTTCGGGGCTTGTTCCCGCAGCGCACCAGCGGAGGCTAAAAGTGTCAGCACTCCTTCGCGCGCTGCCGGGACCCCGCCGCGCCCGAGTCGCCCAGGCGAACGAGAGCTATG
>S13a_1(1.000)
GATCATGTAGCTGTATGCTCTGTGAACTGTACTCGACCTTATTCAGGGGTCGGCCCGGGGGGCCGTTAAATGGCGATCGGACGCGAGGCCAGGG-TCTCACGGCCGCTTCGCCTGCCCTGCCCTTGTTTTTCCTTAACAACGTACGTGTCCTGTCGTCTGATTGATGTGGAGGCGTCCGCCTCCCGAGGTAGAAAAAAATGCAAGAGACAACTTTTGACGGTGGATCTCTTGGCTCACGCATCGATGAAGAACGCAGCCAGCTGCGATAAGTAGTGTGAATTGCAGAATTCAGTGAATCATCGAATCTTTGAACGCAAATGGCGCTCTTGGGTTCTCCCAGGAGCATGTCTGTCTGAGTGTCGGATTGTCATCCATCGCCGGTGCGCGCTCCCGAGCGCGCGTCGGCGGCGTTGAGGCGTCACGGCCTCCCTGGAGTCGGCCGTGTCCCTTGAAAGGCAGAGAGACTCGCTGTGGTTCGGGGCTTGTTCCCGCAGCGCACCAGCGGAGGCTAAAAGTGTCAGCACTCCTTCGCGCGCTGCCGGGACCCCGCCGCGCCCGAGTCGCCCAGGCGAACGAGAGCTATC
>S15a_1(1.000)
GATCATGTAGCTGTATGCTCTGTGAACTGTACTCGACCTTATTCAGGGGTCGGCCCGGGGGGCCGTTAAATGGCGATCGGACGCGAGGCCAGGG-TCTCACGGCCGCTTCGCCTGCCCCGCCCTTGTTTTTCCTTAACAACGTACGTGTCCTGTCGTCTGATTGATGTGGAGGCGTCCGCCTCCCGAGGTAGAAAAAAATGCAAGAGACAACTTTTGACGGTGGATCTCTTGGCTCACGCATCGATGAAGAACGCAGCCAGCTGCGATAAGTAGTGTGAATTGCAGAATTCAGTGAATCATCGAATCTTTGAACGCAAATGGCGCTCTTGGGTTCTCCCAGGAGCATGTCTGTCTGAGTGTCGGATTGTCATCCATCGCCGGTGCGCGCTCCCGAGCGCGCGTCGGCGGCGTTGAGGCGTCACGGCCTTCCTGGACTCGGCCGTGTCCCTTGAAAGGCAGAGAGACTCGCTGTGGTTCGGGGCTTGTTCCCGCAGCGCACCAGCGGAGGCTAAAAGTGTCAGCACTCCTTCGCGCGCTGCCGGGACCCCGCCGCGCCCGAGTCGCCCAGGCGAACGAGAGCTATG
>S17a_1(1.000)
GATCATGTAGCTGTATGCTCTGTGAACTGTACTCGACCTTATTCAGGGGTCGGCCCGGGGGGCCGTTAAATGGCGATCGGACGCGAGGCCAGGG-TCTCACGGCCGCTTCGCCTGCCCCGCCCTTGTTTTTCCTTAACAACGTACGTGTCCTGTCGTCTGATTGATGTGGAGGCGTCCGCCTCCCGAGGTAGAAAAAAATGCAAGAGACAACTTTTGACGGTGGATCTCTTGGCTCACGCATCGATGAAGAACGCAGCCAGCTGCGATAAGTAGTGTGAATTGCAGAATTCAGTGAATCATCGAATCTTTGAACGCAAATGGCGCTCTTGGGTTCTCCCAGGAGCATGTCTGTCTGAGTGTCGGATTGTCATCCATCGCCGGTGCGCGCTCCCGAGCGCGCGTCGGCGGCGTTGAGGCGTCACGGCCTTCCTGGACTCGGCCGTGTCCCTTGAAAGGCAGAGAGACTCGCTGTGGTTCGGGGCTTGTTCCCGCAGCGCACCAGCGGAGGCTAAAAGTGTCAGCACTCCTTCGCGCGCTGCCGGGACCCCGCCGCGCCCGAGTCGCCCAGGCGAACGAGAGCTATG
>S18a_1(1.000)
GATCATGTAGCTGTATGCTCTGTGAACTGTACTCGACCTTATTCAGGGGTCGGCCCGGGGGGCCGTTAAATGGCGATCGGACGCGAGGCCAGGG-TCTCACGGCCGCTTCGCCTGCCCCGCCCTTGTTTTTCCTTAACAACGTACGTGTCCTGTCGTCTGATTGATGTGGAGGCGTCCGCCTCCCGAGGTAGAAAAAAATGCAAGAGACAACTTTTGACGGTGGATCTCTTGGCTCACGCATCGATGAAGAACGCAGCCAGCTGCGATAAGTAGTGTGAATTGCAGAATTCAGTGAATCATCGAATCTTTGAACGCAAATGGCGCTCTTGGGTTCTCCCAGGAGCATGTCTGTCTGAGTGTCGGATTGTCATCCATCGCCGGTGCGCGCTCCCGAGCGCGCGTCGGCGGCGTTGAGGCGTCACGGCCTTCCTGGACTCGGCCGTGTCCCTTGAAAGGCAGAGAGACTCGCTGTGGTTCGGGGCTTGTTCCCGCAGCGCACCAGCGGAGGCTAAAAGTGTCAGCACTCCTTCGCGCGCTGCCGGGACCCCGCCGCGCCCGAGTCGCCCAGGCGAACGAGAGCTATC
>S18b_1(1.000)
GATCATGTAGCTGTATGCTCTGTGAACTGTACTCGACCTTATTCAGGGGTCGGCCCGGGGGGCCGTTAAATGGCGATCGGACGCGAGGCCAGGG-TCTCACGGCCGCTTCGCCTGCCCCGCCCTTGTTTTTCCTTAACAACGTACGTGTCCTGTCGTCTGATTGATGTGGAGGCGTCCGCCTCCCGAGGTAGAAAAAAATGCAAGAGACAACTTTTGACGGTGGATCTCTTGGCTCACGCATCGATGAAGAACGCAGCCAGCTGCGATAAGTAGTGTGAATTGCAGAATTCAGTGAATCATCGAATCTTTGAACGCAAATGGCGCTCTTGGGTTCTCCCAGGAGCATGTCTGTCTGAGTGTCGGATTGTCATCCATCGCCGGTGCGCGCTCCCGAGCGCGCGTCGGCGGCGTTGAGGCGTCACGGCCTTCCTGGACTCGGCCGTGTCCCTTGAAAGGCAGAGAGACTCGCTGTGGTTCGGGGCTTGTTCCCGCAGCGCACCAGCGGAGGCTAAAAGTGTCAGCACTCCTTCGCGCGCTGCCGGGACCCCGCCGCGCCCGAGTCGCCCAGGCGAACGAGAGCTATG
>K1a_1(1.000)
GATCATGTAGCTGTATGCTCTGTGAACTGTACTCGACCTTATTCAGGGGTCGGCCCGGGGGGCCGTTAAATGGCGATCGGACGCGAGGCCAGGG-TCTCACGGCCGCTTCGCCTGCCCTGCCCTTGTTTTTCCTTAACAACGTACGTGTCCTGTCGTCTGATTGATGTGGAGGCGTCCGCCTCCCGAGGTAGAAAAAAATGCAAGAGACAACTTTTGACGGTGGATCTCTTGGCTCACGCATCGATGAAGAACGCAGCCAGCTGCGATAAGTAGTGTGAATTGCAGAATTCAGTGAATCATCGAATCTTTGAACGCAAATGGCGCTCTTGGGTTCTCCCAGGAGCATGTCTGTCTGAGTGTCGGATTGTCATCCATCGCCGGTGCGCGCTCCCGAGCGCGCGTCGGCGGCGTTGAGGCGTCACGGCCTCCCTGGAGTCGGCCGTGTCCCTTGAAAGGCAGAGAGACTCGCTGTGGTTCGGGGCTTGTTCCCGCAGCGCACCAGCGGAGGCTAAAAGTGTCAGCACTCCTTCGCGCGCTGCCGGGACCCCGCCGCGCCCGAGTCGCCCAGGCGAACGAGAGCTATC
>K2a_1(1.000)
GATCATGTAGCTGTATGCTCTGTGAACTGTACTCGACCTTATTCAGGGGTCGGCCCGGGGGGCCGTTAAATGGCGATCGGACGCGAGGCCAGGG-TCTCACGGCCGCTTCGCCTGCCCCGCCCTTGTTTTTCCTTAACAACGTACGTGTCCTGTCGTCTGATTGATGTGGAGGCGTCCGCCTCCCGAGGTAGAAAAAAATGCAAGAGACAACTTTTGACGGTGGATCTCTTGGCTCACGCATCGATGAAGAACGCAGCCAGCTGCGATAAGTAGTGTGAATTGCAGAATTCAGTGAATCATCGAATCTTTGAACGCAAATGGCGCTCTTGGGTTCTCCCAGGAGCATGTCTGTCTGAGTGTCGGATTGTCATCCATCGCCGGTGCGCGCTCCCGAGCGCGCGTCGGCGGCGTTGAGGCGTCACGGCCTTCCTGGACTCGGCCGTGTCCCTTGAAAGGCAGAGAGACTCGCTGTGGTTCGGGGCTTGTTCCCGCAGCGCACCAGCGGAGGCTAAAAGTGTCAGCACTCCTTCGCGCGCTGCCGGGACCCCGCCGCGCCCGAGTCGCCCAGGCGAACGAGAGCTATG
>K3a_1(1.000)
GATCATGTAGCTGTATGCTCTGTGAACTGTACCGCACCTTATTCAGGGGTCGGCCCGGGGGGCCGTTAAATGGCGATCGGACGCGAGGCCAGGG-TCTCGCGGCCGCTTTGCCTGCCCCGCCCTTGTTTTTCCTTGACAATGTACGTGTCCTGTCGTCTGATTGATGTGGAGGCGTCCGCCTCCCGAGGTAGAAAAAAATGCAAGAGACAACTTTTGACGGTGGATCTCTTGGCTCACGCATCGATGAAGAACGCAGCCAGCTGCGATAAGTAGTGTGAATTGCAGAATTCAGTGAATCATCGAATCTTTGAACGCAAATGGCGCTCTTGGGTTCTCCCAGGAGCATGTCTGTCTGAGTGTCGGATTGTCATCCATCGCCGGTGCGCGCTCCCGAGCGCGCGCCGGCGGCGTTGAGGCGTCACGGCCTTCCTGGAGTCGGCCGTGTCCCTTGAAAGGCAGAGAGACTCGCTGTGGTTCGGGGCTTGTTCCCGCAGCGCACCAGCGGAGGCTAAAAGTGTCAGCACTCCTTCGCGCGCTGCCGGGACCCCGCCGCGCCCGAGTCGCCCAGGCGAACGAGAGCTATG
>K4a_1(1.000)
GATCATGTAGCTGTATGCTCTGTGAACTGTACTCGACCTTATTCAGGGGTCGGCCCGGGGGGCCGTTAAATGGCGATCGGACGCGAGGCCAGGG-TCTCACGGCCGCTTCGCCTGCCCCGCCCTTGTTTTTCCTTAACAACGTACGTGTCCTGTCGTCTGATTGATGTGGAGGCGTCCGCCTCCCGAGGTAGAAAAAAATGCAAGAGACAACTTTTGACGGTGGATCTCTTGGCTCACGCATCGATGAAGAACGCAGCCAGCTGCGATAAGTAGTGTGAATTGCAGAATTCAGTGAATCATCGAATCTTTGAACGCAAATGGCGCTCTTGGGTTCTCCCAGGAGCATGTCTGTCTGAGTGTCGGATTGTCATCCATCGCCGGTGCGCGCTCCCGAGCGCGCGTCGGCGGCGTTGAGGCGTCACGGCCTTCCTGGACTCGGCCGTGTCCCTTGAAAGGCAGAGAGACTCGCTGTGGTTCGGGGCTTGTTCCCGCAGCGCACCAGCGGAGGCTAAAAGTGTCAGCACTCCTTCGCGCGCTGCCGGGACCCCGCCGCGCCCGAGTCGCCCAGGCGAACGAGAGCTATG
>K4b_1(1.000)
GATCATGTAGCTGTATGCTCTGTGAACTGTACTCGACCTTATTCAGGGGTCGGCCCGGGGGGCCGTTAAATGGCGATCGGACGCGAGGCCAGGG-TCTCACGGCCGCTTCGCCTGCCCTGCCCTTGTTTTTCCTTAACAACGTACGTGTCCTGTCGTCTGATTGATGTGGAGGCGTCCGCCTCCCGAGGTAGAAAAAAATGCAAGAGACAACTTTTGACGGTGGATCTCTTGGCTCACGCATCGATGAAGAACGCAGCCAGCTGCGATAAGTAGTGTGAATTGCAGAATTCAGTGAATCATCGAATCTTTGAACGCAAATGGCGCTCTTGGGTTCTCCCAGGAGCATGTCTGTCTGAGTGTCGGATTGTCATCCATCGCCGGTGCGCGCTCCCGAGCGCGCGTCGGCGGCGTTGAGGCGTCACGGCCTCCCTGGAGTCGGCCGTGTCCCTTGAAAGGCAGAGAGACTCGCTGTGGTTCGGGGCTTGTTCCCGCAGCGCACCAGCGGAGGCTAAAAGTGTCAGCACTCCTTCGCGCGCTGCCGGGACCCCGCCGCGCCCGAGTCGCCCAGGCGAACGAGAGCTATC
>K5a_1(1.000)
GATCATGTAGCTGTATGCTCTGTGAACTGTACTCGACCTTATTCAGGGGTCGGCCCGGGGGGCCGTTAAATGGCGATCGGACGCGAGGCCAGGG-TCTCGCGGCCGCTTCGCCTGCCCCGCCCTTGTTTTTCGTTAACAATGTACGTGTCCTGTCGTCTGATTGATGTGGAGGCGTCCGCCTCCCGAGGTAGAAAAAAATGCAAGAGACAACTTTTGACGGTGGATCTCTTGGCTCACGCATCGATGAAGAACGCAGCCAGCTGCGATAAGTAGTGTGAATTGCAGAATTCAGTGAATCATCGAATCTTTGAACGCAAATGGCGCTCTTGGGTTCTCCCAGGAGCATGTCTGTCTGAGTGTCGGATTGTCATCCATCGCCGGTGCGCGCTCCCGAGCGCGCGTCGGCGGCGTTGAGGCGTCACGGCCTTCCTGGAGGCGGCCGTGTCCCTTGAAAGGCAGAGAGACTCGCTGTGGTTCGGGACTTGTTCCCGCAGCGCACCAGCGGAGGCTAAAAGTGTCAGCACTCCTTCGCGCGCTGCCGGGACCCCGCCACGCCCGAGTCGCCCAGGCGAACGAGAGCTATC
>K6a_2(0.951)
GATCATGTAGCTGTATGCTCTGTGAACTGTACTCGACCTTATTCAGGGGTCGGCCCGGGGGGCCGTTAAATGGCGATCGGACGCGAGGCCAGGG-TCTCACGGCCGCTTCGCCTGCCCCGCCCTTGTTTTTCCTTAACAACGTACGTGTCCTGTCGTCTGATTGATGTGGAGGCGTCCGCCTCCCGAGGTAGAAAAAAATGCAAGAGACAACTTTTGACGGTGGATCTCTTGGCTCACGCATCGATGAAGAACGCAGCCAGCTGCGATAAGTAGTGTGAATTGCAGAATTCAGTGAATCATCGAATCTTTGAACGCAAATGGCGCTCTTGGGTTCTCCCAGGAGCATGTCTGTCTGAGTGTCGGATTGTCATCCATCGCCGGTGCGCGCTCCCGAGCGCGCGTCGGCGGCGTTGAGGCGTCACGGCCTTCCTGGACTCGGCCGTGTCCCTTGAAAGGCAGAGAGACTCGCTGTGGTTCGGGGCTTGTTCCCGCAGCGCACCAGCGGAGGCTAAAAGTGTCAGCACTCCTTCGCGCGCTGCCGGGACCCCGCCGCGCCCGAGTCGCCCAGGCGAACGAGAGCTATG
>K6b_2(0.951)
GATCATGTAGCTGTATGCTCTGTGAACTGTACTCGACCTTATTCAGGGGTCGGCCCGGGGGGCCGTTAAATGGCGATCGGACGCGAGGCCAGGG-TCTCACGGCCGCTTCGCCTGCCCCGCCCTTGTTTTTCCTTAACAACGTACGTGTCCTGTCGTCTGATTGATGTGGAGGCGTCCGCCTCCCGAGGTAGAAAAAAATGCAAGAGACAACTTTTGACGGTGGATCTCTTGGCTCACGCATCGATGAAGAACGCAGCCAGCTGCGATAAGTAGTGTGAATTGCAGAATTCAGTGAATCATCGAATCTTTGAACGCAAATGGCGCTCTTGGGTTCTCCCAGGAGCATGTCTGTCTGAGTGTCGGATTGTCATCCATCGCCGGTGCGCGCTCCCGAGCGCGCGTCGGCGGCGTTGAGGCGTCACGGCCTCCCTGGACTCGGCCGTGTCCCTTGAAAGGCAGAGAGACTCGCTGTGGTTCGGGGCTTGTTCCCGCAGCGCACCAGCGGAGGCTAAAAGTGTCAGCACTCCTTCGCGCGCTGCCGGGACCCCGCCGCGCCCGAGTCGCCCAGGCGAACGAGAGCTATC
>K7a_1(1.000)
GATCATGTAGCTGTATGCTCTGTGAACTGTACTCGACCTTATTCAGGGGTCGGCCCGGGGGGCCGTTAAATGGCGATCGGACGCGAGGCCAGGG-TCTCACGGCCGCTTCGCCTGCCCCGCCCTTGTTTTTCCTTAACAACGTACGTGTCCTGTCGTCTGATTGATGTGGAGGCGTCCGCCTCCCGAGGTAGAAAAAAATGCAAGAGACAACTTTTGACGGTGGATCTCTTGGCTCACGCATCGATGAAGAACGCAGCCAGCTGCGATAAGTAGTGTGAATTGCAGAATTCAGTGAATCATCGAATCTTTGAACGCAAATGGCGCTCTTGGGTTCTCCCAGGAGCATGTCTGTCTGAGTGTCGGATTGTCATCCATCGCCGGTGCGCGCTCCCGAGCGCGCGTCGGCGGCGTTGAGGCGTCACGGCCTTCCTGGACTCGGCCGTGTCCCTTGAAAGGCAGAGAGACTCGCTGTGGTTCGGGGCTTGTTCCCGCAGCGCACCAGCGGAGGCTAAAAGTGTCAGCACTCCTTCGCGCGCTGCCGGGACCCCGCCGCGCCCGAGTCGCCCAGGCGAACGAGAGCTATG
>K8a_1(1.000)
GATCATGTAGCTGTATGCTCTGTGAACTGTACTCGACCTTATTCAGGGGTCGGCCCGGGGGGCCGTTAAATGGCGATCGGACGCGAGGCCAGGG-TCTCACGGCCGCTTCGCCTGCCCTGCCCTTGTTTTTCCTTAACAACGTACGTGTCCTGTCGTCTGATTGATGTGGAGGCGTCCGCCTCCCGAGGTAGAAAAAAATGCAAGAGACAACTTTTGACGGTGGATCTCTTGGCTCACGCATCGATGAAGAACGCAGCCAGCTGCGATAAGTAGTGTGAATTGCAGAATTCAGTGAATCATCGAATCTTTGAACGCAAATGGCGCTCTTGGGTTCTCCCAGGAGCATGTCTGTCTGAGTGTCGGATTGTCATCCATCGCCGGTGCGCGCTCCCGAGCGCGCGTCGGCGGCGTTGAGGCGTCACGGCCTCCCTGGAGTCGGCCGTGTCCCTTGAAAGGCAGAGAGACTCGCTGTGGTTCGGGGCTTGTTCCCGCAGCGCACCAGCGGAGGCTAAAAGTGTCAGCACTCCTTCGCGCGCTGCCGGGACCCCGCCGCGCCCGAGTCGCCCAGGCGAACGAGAGCTATC
>K8b_1(1.000)
GATCATGTAGCTGTATGCTCTGTGAACTGTACTCGACCTTATTCAGGGGTCGGCCCGGGGGGCCGTTAAATGGCGATCGGACGCGAGGCCAGGG-TCTCACGGCCGCTTCGCCTGCCCTGCCCTTGTTTTTCCTTAACAACGTACGTGTCCTGTCGTCTGATTGATGTGGAGGCGTCCGCCTCCCGAGGTAGAAAAAAATGCAAGAGACAACTTTTGACGGTGGATCTCTTGGCTCACGCATCGATGAAGAACGCAGCCAGCTGCGATAAGTAGTGTGAATTGCAGAATTCAGTGAATCATCGAATCTTTGAACGCAAATGGCGCTCTTGGGTTCTCCCAGGAGCATGTCTGTCTGAGTGTCGGATTGTCATCCATCGCCGGTGCGCGCTCCCGAGCGCGCGTCGGCGGCGTTGAGGCGTCATGGCCTCCCTGGAGTCGGCCGTGTCCCTTGAAAGGCAGAGAGACTCGCTGTGGTTCGGGGCTTGTTCCCGCAGCGCACCAGCGGAGGCTAAAAGTGTCAGCACTCCTTCGCGCGCTGCCGGGACCCCGCCGCGCCCGAGTCGCCCAGGCGAACGAGAGCTATC
>K9a_1(1.000)
GATCATGTAGCTGTATGCTCTGTGAACTGTACTCGACCTTATTCAGGGGTCGGCCCGGGGGGCCGTTAAATGGCGATCGGACGCGAGGCCAGGG-TCTCACGGCCGCTTCGCCTGCCCCGCCCTTGTTTTTCCTTAACAACGTACGTGTCCTGTCGTCTGATTGATGTGGAGGCGTCCGCCTCCCGAGGTAGAAAAAAATGCAAGAGACAACTTTTGACGGTGGATCTCTTGGCTCACGCATCGATGAAGAACGCAGCCAGCTGCGATAAGTAGTGTGAATTGCAGAATTCAGTGAATCATCGAATCTTTGAACGCAAATGGCGCTCTTGGGTTCTCCCAGGAGCATGTCTGTCTGAGTGTCGGATTGTCATCCATCGCCGGTGCGCGCTCCCGAGCGCGCGTCGGCGGCGTTGAGGCGTCACGGCCTTCCTGGACTCGGCCGTGTCCCTTGAAAGGCAGAGAGACTCGCTGTGGTTCGGGGCTTGTTCCCGCAGCGCACCAGCGGAGGCTAAAAGTGTCAGCACTCCTTCGCGCGCTGCCGGGACCCCGCCGCGCCCGAGTCGCCCAGGCGAACGAGAGCTATG
>K10a_1(1.000)
GATCATGTAGCTGTATGCTCTGTGAACTGTACTCGACCTTATTCAGGGGTCGGCCCGGGGGGCCGTTAAATGGCGATCGGACGCGAGGCCAGGG-TCTCACGGCCGCTTCGCCTGCCCCGCCCTTGTTTTTCCTTAACAACGTACGTGTCCTGTCGTCTGATTGATGTGGAGGCGTCCGCCTCCCGAGGTAGAAAAAAATGCAAGAGACAACTTTTGACGGTGGATCTCTTGGCTCACGCATCGATGAAGAACGCAGCCAGCTGCGATAAGTAGTGTGAATTGCAGAATTCAGTGAATCATCGAATCTTTGAACGCAAATGGCGCTCTTGGGTTCTCCCAGGAGCATGTCTGTCTGAGTGTCGGATTGTCATCCATCGCCGGTGCGCGCTCCCGAGCGCGCGTCGGCGGCGTTGAGGCGTCACGGCCTTCCTGGACTCGGCCGTGTCCCTTGAAAGGCAGAGAGACTCGCTGTGGTTCGGGGCTTGTTCCCGCAGCGCACCAGCGGAGGCTAAAAGTGTCAGCACTCCTTCGCGCGCTGCCGGGACCCCGCCGCGCCCGAGTCGCCCAGGCGAACGAGAGCTATG
>K10b_1(1.000)
GATCATGTAGCTGTATGCTCTGTGAACTGTACCGCACCTTATTCAGGGGTCGGCCCGGGGGGCCGTTAAATGGCGATCGGACGCGAGGCCAGGG-TCTCGCGGCCGCTTTGCCTGCCCCGCCCTTGTTTTTCCTTGACAATGTACGTGTCCTGTCGTCTGATTGATGTGGAGGCGTCCGCCTCCCGAGGTAGAAAAAAATGCAAGAGACAACTTTTGACGGTGGATCTCTTGGCTCACGCATCGATGAAGAACGCAGCCAGCTGCGATAAGTAGTGTGAATTGCAGAATTCAGTGAATCATCGAATCTTTGAACGCAAATGGCGCTCTTGGGTTCTCCCAGGAGCATGTCTGTCTGAGTGTCGGATTGTCATCCATCGCCGGTGCGCGCTCCCGAGCGCGCGCCGGCGGCGTTGAGGCGTCACGGCCTTCCTGGAGTCGGCCGTGTCCCTTGAAAGGCAGAGAGACTCGCTGTGGTTCGGGGCTTGTTCCCGCAGCGCACCAGCGGAGGCTAAAAGTGTCAGCACTCCTTCGCGCGCTGCCGGGACCCCGCCGCGCCCGAGTCGCCCAGGCGAACGAGAGCTATG
>K12a_1(0.997)
GATCATGTAGCTGTATGCTCTGTGAACTGTACTCGACCTTATTCAGGGGTCGGCCCGGGGGGCCGTTAAATGGCGATCGGACGCGAGGCCAGGG-TCTCGCGGCCGCTTTGCCTGCCCCGCCCTTGTTTTTCCTTGACAATGTACGTGTCCTGTCGTCTGATTGATGTGGAGGCGTCCGCCTCCCGAGGTAGAAAAAAATGCAAGAGACAACTTTTGACGGTGGATCTCTTGGCTCACGCATCGATGAAGAACGCAGCCAGCTGCGATAAGTAGTGTGAATTGCAGAATTCAGTGAATCATCGAATCTTTGAACGCAAATGGCGCTCTTGGGTTCTCCCAGGAGCATGTCTGTCTGAGTGTCGGATTGTCATCCATCGCCGGTGCGCGCTCCCGAGCGCGCGCCGGCGGCGTTGAGGCGTCACGGCCTTCCTGGACTCGGCCGTGTCCCTTGAAAGGCAGAGAGACTCGCTGTGGTTCGGGGCTTGTTCCCGCAGCGCACCAGCGGAGGCTAAAAGTGTCAGCACTCCTTCGCGCGCTGCCGGGACCCCGCCGCGCCCGAGTCGCCCAGGCGAACGAGAGCTATG
>K12b_1(0.997)
GATCATGTAGCTGTATGCTCTGTGAACTGTACTCGACCTTATTCAGGGGTCGGCCCGGGGGGCCGTTAAATGGCGATCGGACGCGAGGCCAGGG-TCTCACGGCCGCTTCGCCTGCCCCGCCCTTGTTTTTCCTTAACAACGTACGTGTCCTGTCGTCTGATTGATGTGGAGGCGTCCGCCTCCCGAGGTAGAAAAAAATGCAAGAGACAACTTTTGACGGTGGATCTCTTGGCTCACGCATCGATGAAGAACGCAGCCAGCTGCGATAAGTAGTGTGAATTGCAGAATTCAGTGAATCATCGAATCTTTGAACGCAAATGGCGCTCTTGGGTTCTCCCAGGAGCATGTCTGTCTGAGTGTCGGATTGTCATCCATCGCCGGTGCGCGCTCCCGAGCGCGCGTCGGCGGCGTTGAGGCGTCACGGCCTTCCTGGACTCGGCCGTGTCCCTTGAAAGGCAGAGAGACTCGCTGTGGTTCGGGGCTTGTTCCCGCAGCGCACCAGCGGAGGCTAAAAGTGTCAGCACTCCTTCGCGCGCTGCCGGGACCCCGCCGCGCCCGAGTCGCCCAGGCGAACGAGAGCTATG
>K14a_1(1.000)
GATCATGTAGCTGTATGCTCTGTGAACTGTACTCGACCTTATTCAGGGGTCGGCCCGGGGGGCCGTTAAATGGCGATCGGACGCGAGGCCAGGG-TCTCACGGCCGCTTCGCCTGCCCTGCCCTTGTTTTTCCTTAACAACGTACGTGTCCTGTCGTCTGATTGATGTGGAGGCGTCCGCCTCCCGAGGTAGAAAAAAATGCAAGAGACAACTTTTGACGGTGGATCTCTTGGCTCACGCATCGATGAAGAACGCAGCCAGCTGCGATAAGTAGTGTGAATTGCAGAATTCAGTGAATCATCGAATCTTTGAACGCAAATGGCGCTCTTGGGTTCTCCCAGGAGCATGTCTGTCTGAGTGTCGGATTGTCATCCATCGCCGGTGCGCGCTCCCGAGCGCGCGTCGGCGGCGTTGAGGCGTCACGGCCTCCCTGGAGTCGGCCGTGTCCCTTGAAAGGCAGAGAGACTCGCTGTGGTTCGGGGCTTGTTCCCGCAGCGCACCAGCGGAGGCTAAAAGTGTCAGCACTCCTTCGCGCGCTGCCGGGACCCCGCCGCGCCCGAGTCGCCCAGGCGAACGAGAGCTATC
>K15a_1(1.000)
GATCATGTAGCTGTATGCTCTGTGAACTGTACTCGACCTTATTCAGGGGTCGGCCCGGGGGGCCGTTAAATGGCGATCGGACGCGAGGCCAGGG-TCTCACGGCCGCTTCGCCTGCCCTGCCCTTGTTTTTCCTTAACAACGTACGTGTCCTGTCGTCTGATTGATGTGGAGGCGTCCGCCTCCCGAGGTAGAAAAAAATGCAAGAGACAACTTTTGACGGTGGATCTCTTGGCTCACGCATCGATGAAGAACGCAGCCAGCTGCGATAAGTAGTGTGAATTGCAGAATTCAGTGAATCATCGAATCTTTGAACGCAAATGGCGCTCTTGGGTTCTCCCAGGAGCATGTCTGTCTGAGTGTCGGATTGTCATCCATCGCCGGTGCGCGCTCCCGAGCGCGCGTCGGCGGCGTTGAGGCGTCATGGCCTCCCTGGAGTCGGCCGTGTCCCTTGAAAGGCAGAGAGACTCGCTGTGGTTCGGGGCTTGTTCCCGCAGCGCACCAGCGGAGGCTAAAAGTGTCAGCACTCCTTCGCGCGCTGCCGGGACCCCGCCGCGCCCGAGTCGCCCAGGCGAACGAGAGCTATC
>K16a_1(1.000)
GATCATGTAGCTGTATGCTCTGTGAACTGTACTCGACCTTATTCAGGGGTCGGCCCGGGGGGCCGTTAAATGGCGATCGGACGCGAGGCCAGGG-TCTCACGGCCGCTTCGCCTGCCCCGCCCTTGTTTTTCCTTAACAACGTACGTGTCCTGTCGTCTGATTGATGTGGAGGCGTCCGCCTCCCGAGGTAGAAAAAAATGCAAGAGACAACTTTTGACGGTGGATCTCTTGGCTCACGCATCGATGAAGAACGCAGCCAGCTGCGATAAGTAGTGTGAATTGCAGAATTCAGTGAATCATCGAATCTTTGAACGCAAATGGCGCTCTTGGGTTCTCCCAGGAGCATGTCTGTCTGAGTGTCGGATTGTCATCCATCGCCGGTGCGCGCTCCCGAGCGCGCGTCGGCGGCGTTGAGGCGTCACGGCCCTCCTGGACTCGGCCGTGTCCCTTGAAAGGCAGAGAGACTCGCTGTGGTTCGGGGCTTGTTCCCGCAGCGCACCAGCGGAGGCTAAAAGTGTCAGCACTCCTTCGCGCGCTGCCGGGACCCCGCCGCGCCCGAGTCGCCCAGGCGAACGAGAGCTATG
>A1a_1(1.000)
GATCATGTAGCTGTATGCTCTGTGAACTGTACTCGACCTTATTCAGGGGTCGGCCCGGGGGGCCGTTAAATGGCGATCGGACGCGAGGCCAGGG-TCTCACGGCCGCTTCGCCTGCCCCGCCCTTGTTTTTCCTTAACAACGTACGTGTCCTGTCGTCTGATTGATGTGGAGGCGTCCGCCTCCCGAGGTAGAAAAAAATGCAAGAGACAACTTTTGACGGTGGATCTCTTGGCTCACGCATCGATGAAGAACGCAGCCAGCTGCGATAAGTAGTGTGAATTGCAGAATTCAGTGAATCATCGAATCTTTGAACGCAAATGGCGCTCTTGGGTTCTCCCAGGAGCATGTCTGTCTGAGTGTCGGATTGTCATCCATCGCCGGTGCGCGCTCCCGAGCGCGCGTCGGCGGCGTTGAGGCGTCACGGCCTTCCTGGACTCGGCCGTGTCCCTTGAAAGGCAGAGAGACTCGCTGTGGTTCGGGGCTTGTTCCCGCAGCGCACCAGCGGAGGCTAAAAGTGTCAGCACTCCTTCGCGCGCTGCCGGGACCCCGCCGCGCCCGAGTCGCCCAGGCGAACGAGAGCTATG
>A1b_1(1.000)
GATCATGTAGCTGTATGCTCTGTGAACTGTACTCGACCTTATTCAGGGGTCGGCCCGGGGGGCCGTTAAATGGCGATCGGACGCGAGGCCGGGGGTCTCGCGGCCGCTTGGCCTGCCCCGCCCTTGTTTTTCGTTAACAACGTACGTGTCCTGTCGTCTGATCGATGTGGAGGCGTCCGCCTCCTGAGGTAGAAAAAAATGCGAGAGACAACTTTTGACGGTGGATCTCTTGGCTCACGCATCGATGAAGAACGCAGCCAGCTGCGATAAGTAGTGTGAATTGCAGAATTCAGTGAATCATCGAATCTTTGAACGCAAATGGCGCTCTTGGGTTCTCCCAGGAGCATGTCTGTCTGAGTGTCGGATTGTCATCCATCGCCGGTGCGCGCTCCCGAGCGCGCGCCGGCGGCGTTGAGGCGTCACGGCCTTCCTGGAGTCGGCCGTGTCCCTCGAAAGGCAGAGAGACTCGCTGTGGTTCGGGGCTTGATCCCGCAGCGCACCAGCGGAGGCCAAAAGTGTCAGCACTCCTTCGCGCGCTGCCGGGACCCCGCCGCGCCCGAGTCGTCCAGGCGAACGAGAGCTATC
>A2a_1(1.000)
GATCATGTAGCTGTATGCTCTGTGAACTGTACCGCACCTTATTCAGGGGTCGGCCCGGGGGGCCGTTAAATGGCGATCGGACGCGAGGCCAGGG-TCTCGCGGCCGCTTTGCCTGCCCCGCCCTTGTTTTTCCTTGACAATGTACGTGTCCTGTCGTCTGATTGATGTGGAGGCGTCCGCCTCCCGAGGTAGAAAAAAATGCAAGAGACAACTTTTGACGGTGGATCTCTTGGCTCACGCATCGATGAAGAACGCAGCCAGCTGCGATAAGTAGTGTGAATTGCAGAATTCAGTGAATCATCGAATCTTTGAACGCAAATGGCGCTCTTGGGTTCTCCCAGGAGCATGTCTGTCTGAGTGTCGGATTGTCATCCATCGCCGGTGCGCGCTCCCGAGCGCGCGCCGGCGGCGTTGAGGCGTCACGGCCTTCCTGGAGTCGGCCGTGTCCCTTGAAAGGCAGAGAGACTCGCTGTGGTTCGGGGCTTGTTCCCGCAGCGCACCAGCGGAGGCTAAAAGTGTCAGCACTCCTTCGCGCGCTGCCGGGACCCCGCCGCGCCCGAGTCGCCCAGGCGAACGAGAGCTATG
>A2b_1(1.000)
GATCATGTAGCTGTATGCTCTGTGAACTGTACCGCACCTTATTCAGGGGTCGGCCCGGGGGGCCGTTAAATGGCGATCGGACGCGAGGCCAGGG-TCTCGCGGCCGCTTTGCCTGCCCCGCCCTTGTTTTTCCTTGACAATGTACGTGTCCTGTCGTCTGATTGATGTGGAGGCGTCCGCCTCCCGAGGTAGAAAAAAATGCAAGAGACAACTTTTGACGGTGGATCTCTTGGCTCACGCATCGATGAAGAACGCAGCCAGCTGCGATAAGTAGTGTGAATTGCAGAATTCAGTGAATCATCGAATCTTTGAACGCAAATGGCGCTCTTGGGTTCTCCCAGGAGCATGTCTGTCTGAGTGTCGGATTGTCATCCATCGCCGGTGCGCGCTCCCGAGCGCGCGCCGGCGGCGTTGAGGCGTCACGGCCTTCCTGGACTCGGCCGTGTCCCTTGAAAGGCAGAGAGACTCGCTGTGGTTCGGGGCTTGTTCCCGCAGCGCACCAGCGGAGGCTAAAAGTGTCAGCACTCCTTCGCGCGCTGCCGGGACCCCGCCGCGCCCGAGTCGCCCAGGCGAACGAGAGCTATG
>A3a_1(1.000)
GATCATGTAGCTGTATGCTCTGTGAACTGTACTCGACCTTATTCAGGGGTCGGCCCGGGGGGCCGTTAAATGGCGATCGGACGCGAGGCCAGGG-TCTCACGGCCGCTTCGCCTGCCCTGCCCTTGTTTTTCCTTAACAACGTACGTGTCCTGTCGTCTGATTGATGTGGAGGCGTCCGCCTCCCGAGGTAGAAAAAAATGCAAGAGACAACTTTTGACGGTGGATCTCTTGGCTCACGCATCGATGAAGAACGCAGCCAGCTGCGATAAGTAGTGTGAATTGCAGAATTCAGTGAATCATCGAATCTTTGAACGCAAATGGCGCTCTTGGGTTCTCCCAGGAGCATGTCTGTCTGAGTGTCGGATTGTCATCCATCGCCGGTGCGCGCTCCCGAGCGCGCGTCGGCGGCGTTGAGGCGTCACGGCCTCCCTGGAGTCGGCCGTGTCCCTTGAAAGGCAGAGAGACTCGCTGTGGTTCGGGGCTTGTTCCCGCAGCGCACCAGCGGAGGCTAAAAGTGTCAGCACTCCTTCGCGCGCTGCCGGGACCCCGCCGCGCCCGAGTCGCCCAGGCGAACGAGAGCTATC
>A4a_1(1.000)
GATCATGTAGCTGTATGCTCTGTGAACTGTACTCTACCTTATTCAGGGGTCGGCCCGGGGGGCCGTTAAATGGCGATCGGACGCGAGGCCAGGG-TCTCGCGGCCGCTTCGCCTGCCCCGCCCTTGTTTTTCCTTAACAATGTACGTGTCCTGTCGTCTGATTGATGTGGAGGCGTCCGCCTCCCGAGGTAGAAAAAAATGCGAGAGACAACTTTTGACGGTGGATCTCTTGGCTCACGCATCGATGAAGAACGCAGCCAGCTGCGATAAGTAGTGTGAATTGCAGAATTCAGTGAATCATCGAATCTTTGAACGCAAATGGCGCTCTTGGGTTCTCCCAGGAGCATGTCTGTCTGAGTGTCGGATTGTCATCCATCGCCGGTGCGCGCTCCCGAGCGTGCGTCGGCGGCGTTGAGGCGTCACGGCCTTCCTGGAGTCGGCCGTGTCCCTCGAAAGGCAGAGAGACTCGCTGTGGTTCGGGGCTTGTTCCCGCAGCGCACCAGCGGAGGCTAAAAGTGTCAGCACTCCTTCGCGCGCTGCCGGGACCCCGCCGCGCCCGAGTCGCCCAGGCGAACGAGAGCTATC
>A5a_1(1.000)
GATCATGTAGCTGTATGCTCTGTGAACTGTACTCGACCTTATTCAGGGGTCGGCCCGGGGGGCCGTTAAATGGCGATCGGACGCGAGGCCAGGG-TCTCGCGGCCGCTTCGCCTGCCCCGCCCTTGTTTTTCCTTAACAACGTACGTGTCCTGTCGTCTGATTGATGTGGAGGCGTCCGCCTCCCGAGGTAGAAAAAAATGCAAGAGACAACTTTTGACGGTGGATCTCTTGGCTCACGCATCGATGAAGAACGCAGCCAGCTGCGATAAGTAGTGTGAATTGCAGAATTCAGTGAATCATCGAATCTTTGAACGCAAATGGCGCTCTTGGGTTCTCCCAGGAGCATGTCTGTCTGAGTGTCGGATTGTCATCCATCGCCGGTGCGCGCTCCCGAGCGCGCGTCGGCGGCGTTGAGGCGTCACGGCCTTCCTGGACTCGGCCGTGTCCCTTGAAAGGCAGAGAGACTCGCTGTGGTTCGGGGCTTGTTCCCGCAGCGCACCAGCGGAGGCTAAAAGTGTCAGCACTCCTTCGCGCGCTGCCGGGACCCCGCCGCGCCCGAGTCGCCCAGGCGAACGAGAGCTATG
>A5b_1(1.000)
GATCATGTAGCTGTATGCTCTGTGAACTGTACTCGACCTTATTCAGGGGTCGGCCCGGGGGGCCGTTAAATGGCGATCGGACGCGAGGCCAGGG-TCTCACGGCCGCTTCGCCTGCCCCGCCCTTGTTTTTCCTTAACAACGTACGTGTCCTGTCGTCTGATTGATGTGGAGGCGTCCGCCTCCCGAGGTAGAAAAAAATGCAAGAGACAACTTTTGACGGTGGATCTCTTGGCTCACGCATCGATGAAGAACGCAGCCAGCTGCGATAAGTAGTGTGAATTGCAGAATTCAGTGAATCATCGAATCTTTGAACGCAAATGGCGCTCTTGGGTTCTCCCAGGAGCATGTCTGTCTGAGTGTCGGATTGTCATCCATCGCCGGTGCGCGCTCCCGAGCGCGCGTCGGCGGCGTTGAGGCGTCACGGCCTTCCTGGACTCGGCCGTGTCCCTTGAAAGGCAGAGAGACTCGCTGTGGTTCGGGGCTTGTTCCCGCAGCGCACCAGCGGAGGCTAAAAGTGTCAGCACTCCTTCGCGCGCTGCCGGGACCCCGCCGCGCCCGAGTCGCCCAGGCGAACGAGAGCTATG
>A6a_1(1.000)
GATCATGTAGCTGTATGCTCTGTGAACTGTACTCGACCTTATTCAGGGGTCGGCCCGGGGGGCCGTTAAATGGCGATCGGACGCGAGGCCAGGG-TCTCACGGCCGCTTCGCCTGCCCCGCCCTTGTTTTTCCTTAACAACGTACGTGTCCTGTCGTCTGATTGATGTGGAGGCGTCCGCCTCCCGAGGTAGAAAAAAATGCAAGAGACAACTTTTGACGGTGGATCTCTTGGCTCACGCATCGATGAAGAACGCAGCCAGCTGCGATAAGTAGTGTGAATTGCAGAATTCAGTGAATCATCGAATCTTTGAACGCAAATGGCGCTCTTGGGTTCTCCCAGGAGCATGTCTGTCTGAGTGTCGGATTGTCATCCATCGCCGGTGCGCGCTCCCGAGCGCGCGTCGGCGGCGTTGAGGCGTCACGGCCTTCCTGGACTCGGCCGTGTCCCTTGAAAGGCAGAGAGACTCGCTGTGGTTCGGGGCTTGTTCCCGCAGCGCACCAGCGGAGGCTAAAAGTGTCAGCACTCCTTCGCGCGCTGCCGGGACCCCGCCGCGCCCGAGTCGCCCAGGCGAACGAGAGCTATG
>A8a_1(1.000)
GATCATGTAGCTGTATGCTCTGTGAACTGTACTCGACCTTATTCAGGGGTCGGCCCGGGGGGCCGTTAAATGGCGATCGGACGCGAGGCCAGGG-TCTCGCGGCCGCTTCGCCTGCCCCGCCCTTGTTTTTCCTTAACAACGTACGTGTCCTGTCGTCTGATTGATGTGGAGGCGTCCGCCTCCCGAGGTAGAAAAAAATGCAAGAGACAACTTTTGACGGTGGATCTCTTGGCTCACGCATCGATGAAGAACGCAGCCAGCTGCGATAAGTAGTGTGAATTGCAGAATTCAGTGAATCATCGAATCTTTGAACGCAAATGGCGCTCTTGGGTTCTCCCAGGAGCATGTCTGTCTGAGTGTCGGATTGTCATCCATCGCCGGTGCGCGCTCCCGAGCGCGCGTCGGCGGCGTTGAGGCGTCACGGCCTTCCTGGAGTCGGCCGTGTCCCTTGAAAGGCAGAGAGACTCGCTGTGGTTCGGGGCTTGTTCCCGCAGCGCACCAGCGGAGGCTAAAAGTGTCAGCACTCCTTCGCGCGCTGCCGGGACCCCGCCGCGCCCGAGTCGCCCAGGCGAACGAGAGCTATC
>A10a_1(1.000)
GATCATGTAGCTGTATGCTCTGTGAACTGTACTCGACCTTATTCAGGGGTCGGCCCGGGGGGCCGTTAAATGGCGATCGGACGCGAGGCCAGGG-TCTCGCGGCCGCTTCGCCTGCCCCGCCCTTGTTTTTCGTTAACAATGTACGTGTCCTGTCGTCTGATTGATGTGGAGGCGTCCGCCTCCCGAGGTAGAAAAAAATGCAAGAGACAACTTTTGACGGTGGATCTCTTGGCTCACGCATCGATGAAGAACGCAGCCAGCTGCGATAAGTAGTGTGAATTGCAGAATTCAGTGAATCATCGAATCTTTGAACGCAAATGGCGCTCTTGGGTTCTCCCAGGAGCATGTCTGTCTGAGTGTCGGATTGTCATCCATCGCCGGTGCGCGCTCCCGAGCGCGCGTCGGCGGCGTTGAGGCGTCACGGCCTTCCTGGAGGCGGCCGTGTCCCTTGAAAGGCAGAGAGACTCGCTGTGGTTCGGGACTTGTTCCCGCAGCGCACCAGCGGAGGCTAAAAGTGTCAGCACTCCTTCGCGCGCTGCCGGGACCCCGCCACGCCCGAGTCGCCCAGGCGAACGAGAGCTATC
>A11a_1(1.000)
GATCATGTAGCTGTATGCTCTGTGAACTGTACTCGACCTTATTCAGGGGTCGGCCCGGGGGGCCGTTAAATGGCGATCGGACGCGAGGCCAGGG-TCTCACGGCCGCTTCGCCTGCCCCGCCCTTGTTTTTCCTTAACAACGTACGTGTCCTGTCGTCTGATTGATGTGGAGGCGTCCGCCTCGCGAGGTAGAAAAAAATGCAAGAGACAACTTTTGACGGTGGATCTCTTGGCTCACGCATCGATGAAGAACGCAGCCAGCTGCGATAAGTAGTGTGAATTGCAGAATTCAGTGAATCATCGAATCTTTGAACGCAAATGGCGCTCTTGGGTTCTCCCAGGAGCATGTCTGTCTGAGTGTCGGATTGTCATCCATCGCCGGTGCGCGCTCCCGAGCGCGCGTCGGCGGCGTTGAGGCGTCACGGCCTTCCTGGACTCGGCCGTGTCCCTTGAAAGGCAGAGAGACTCGCTGTGGTTCGGGGCTTGTTCCCGCAGCGCACCAGCGGAGGCTAAAAGTGTCAGCACTCCTTCGCGCGCTGCCGGGACCCCGCCGCGCCCGAGTCGCCCAGGCGAACGAGAGCTATG
>A12a_1(1.000)
GATCATGTAGCTGTATGCTCTGTGAACTGTACTCGACCTTATTCAGGGGTCGGCCCGGGGGGCCGTTAAATGGCGATCGGACGCGAGGCCAGGG-TCTCACGGCCGCTTCGCCTGCCCTGCCCTTGTTTTTCCTTAACAACGTACGTGTCCTGTCGTCTGATTGATGTGGAGGCGTCCGCCTCCCGAGGTAGAAAAAAATGCAAGAGACAACTTTTGACGGTGGATCTCTTGGCTCACGCATCGATGAAGAACGCAGCCAGCTGCGATAAGTAGTGTGAATTGCAGAATTCAGTGAATCATCGAATCTTTGAACGCAAATGGCGCTCTTGGGTTCTCCCAGGAGCATGTCTGTCTGAGTGTCGGATTGTCATCCATCGCCGGTGCGCGCTCCCGAGCGCGCGTCGGCGGCGTTGAGGCGTCACGGCCTCCCTGGAGTCGGCCGTGTCCCTTGAAAGGCAGAGAGACTCGCTGTGGTTCGGGGCTTGTTCCCGCAGCGCACCAGCGGAGGCTAAAAGTGTCAGCACTCCTTCGCGCGCTGCCGGGACCCCGCCGCGCCCGAGTCGCCCAGGCGAACGAGAGCTATC
>A13a_1(1.000)
GATCATGTAGCTGTATGCTCTGTGAACTGTACTCGACCTTATTCAGGGGTCGGCCCGGGGGGCCGTTAAATGGCGATCGGACGCGAGGCCAGGG-TCTCACGGCCGCTTCGCCTGCCCTGCCCTTGTTTTTCCTTAACAACGTACGTGTCCTGTCGTCTGATTGATGTGGAGGCGTCCGCCTCCCGAGGTAGAAAAAAATGCAAGAGACAACTTTTGACGGTGGATCTCTTGGCTCACGCATCGATGAAGAACGCAGCCAGCTGCGATAAGTAGTGTGAATTGCAGAATTCAGTGAATCATCGAATCTTTGAACGCAAATGGCGCTCTTGGGTTCTCCCAGGAGCATGTCTGTCTGAGTGTCGGATTGTCATCCATCGCCGGTGCGCGCTCCCGAGCGCGCGTCGGCGGCGTTGAGGCGTCACGGCCTCCCTGGAGTCGGCCGTGTCCCTTGAAAGGCAGAGAGACTCGCTGTGGTTCGGGGCTTGTTCCCGCAGCGCACCAGCGGAGGCTAAAAGTGTCAGCACTCCTTCGCGCGCTGCCGGGACCCCGCCGCGCCCGAGTCGCCCAGGCGAACGAGAGCTATC
>A13b_1(1.000)
GATCATGTAGCTGTATGCTCTGTGAACTGTACTCGACCTTATTCAGGGGTCGGCCCGGGGGGCCGTTAAATGGCGATCGGACGCGAGGCCGGGGGTCTCGCGGCCGCTTGGCCTGCCCCGCCCTTGTTTTTCGTTAACAACGTACGTGTCCTGTCGTCTGATCGATGTGGAGGCGTCCGCCTCCTGAGGTAGAAAAAAATGCGAGAGACAACTTTTGACGGTGGATCTCTTGGCTCACGCATCGATGAAGAACGCAGCCAGCTGCGATAAGTAGTGTGAATTGCAGAATTCAGTGAATCATCGAATCTTTGAACGCAAATGGCGCTCTTGGGTTCTCCCAGGAGCATGTCTGTCTGAGTGTCGGATTGTCATCCATCGCCGGTGCGCGCTCCCGAGCGCGCGCCGGCGGCGTTGAGGCGTCACGGCCTTCCTGGAGTCGGCCGTGTCCCTCGAAAGGCAGAGAGACTCGCTGTGGTTCGGGGCTTGATCCCGCAGCGCACCAGCGGAGGCCAAAAGTGTCAGCACTCCTTCGCGCGCTGCCGGGACCCCGCCGCGCCCGAGTCGTCCAGGCGAACGAGAGCTATC
>A14a_1(1.000)
GATCATGTAGCTGTATGCTCTGTGAACTGTACTCGACCTTATTCAGGGGTCGGCCCGGGGGGCCGTTAAATGGCGATCGGACGCGAGGCCAGGG-TCTCACGGCCGCTTCGCCTGCCCTGCCCTTGTTTTTCCTTAACAACGTACGTGTCCTGTCGTCTGATTGATGTGGAGGCGTCCGCCTCCCGAGGTAGAAAAAAATGCAAGAGACAACTTTTGACGGTGGATCTCTTGGCTCACGCATCGATGAAGAACGCAGCCAGCTGCGATAAGTAGTGTGAATTGCAGAATTCAGTGAATCATCGAATCTTTGAACGCAAATGGCGCTCTTGGGTTCTCCCAGGAGCATGTCTGTCTGAGTGTCGGATTGTCATCCATCGCCGGTGCGCGCTCCCGAGCGCGCGTCGGCGGCGTTGAGGCGTCACGGCCTCCCTGGAGTCGGCCGTGTCCCTTGAAAGGCAGAGAGACTCGCTGTGGTTCGGGGCTTGTTCCCGCAGCGCACCAGCGGAGGCTAAAAGTGTCAGCACTCCTTCGCGCGCTGCCGGGACCCCGCCGCGCCCGAGTCGCCCAGGCGAACGAGAGCTATC
>A15a_1(1.000)
GATCATGTAGCTGTATGCTCTGTGAACTGTACTCGACCTTATTCAGGGGTCGGCCCGGGGGGCCGTTAAATGGCGATCGGACGCGAGGCCAGGG-TCTCGCGGCCGCTTCGCCTGCCCCGCCCTTGTTTTTCCTTAACAACGTACGTGTCCTGTCGTCTGATTGATGTGGAGGCGTCCGCCTCCCGAGGTAGAAAAAAATGCAAGAGACAACTTTTGACGGTGGATCTCTTGGCTCACGCATCGATGAAGAACGCAGCCAGCTGCGATAAGTAGTGTGAATTGCAGAATTCAGTGAATCATCGAATCTTTGAACGCAAATGGCGCTCTTGGGTTCTCCCAGGAGCATGTCTGTCTGAGTGTCGGATTGTCATCCATCGCCGGTGCGCGCTCCCGAGCGCGCGTCGGCGGCGTTGAGGCGTCACGGCCTTCCTGGAGTCGGCCGTGTCCCTTGAAAGGCAGAGAGACTCGCTGTGGTTCGGGGCTTGTTCCCGCAGCGCACCAGCGGAGGCTAAAAGTGTCAGCACTCCTTCGCGCGCTGCCGGGACCCCGCCGCGCCCGAGTCGCCCAGGCGAACGAGAGCTATC
>A15b_1(1.000)
GATCATGTAGCTGTATGCTCTGTGAACTGTACTCTACCTTATTCAGGGGTCGGCCCGGGGGGCCGTTAAATGGCGATCGGACGCGAGGCCAGGG-TCTCACGGCCGCTTCGCCTGCCCCGCCCTTGTTTTTCCTTAACAACGTACGTGTCCTGTCGTCTGATTGATGTGGAGGCGTCCGCCTCCCGAGGTAGAAAAAAATGCGAGAGACAACTTTTGACGGTGGATCTCTTGGCTCACGCATCGATGAAGAACGCAGCCAGCTGCGATAAGTAGTGTGAATTGCAGAATTCAGTGAATCATCGAATCTTTGAACGCAAATGGCGCTCTTGGGTTCTCCCAGGAGCATGTCTGTCTGAGTGTCGGATTGTCATCCATCGCCGGTGCGCGCTCCCGAGCGTGCGTCGGCGGCGTTGAGGCGTCACGGCCTTCCTGGAGTCGGCCGTGTCCCTCGAAAGGCAGAGAGACTCGCTGTGGTTCGGGGCTTGTTCCCGCAGCGCACCAGCGGAGGCTAAAAGTGTCAGCACTCCTTCGCGCGCTGCCGGGACCCCGCCGCGCCCGAGTCGCCCAGGCGAACGAGAGCTATC
>A16a_1(1.000)
GATCATGTAGCTGTATGCTCTGTGAACTGTACTCGACCTTATTCAGGGGTCGGCCCGGGGGGCCGTTAAATGGCGATCGGACGCGAGGCCAGGG-TCTCGCGGCCGCTTCGCCTGCCCCGCCCTTGTTTTTCCTTAACAATGTACGTGTCCTGTCGTCTGATTGATGTGGAGGCGTCCGCCTCCCGAGGTAGAAAAAAATGCAAGAGACAACTTTTGACGGTGGATCTCTTGGCTCACGCATCGATGAAGAACGCAGCCAGCTGCGATAAGTAGTGTGAATTGCAGAATTCAGTGAATCATCGAATCTTTGAACGCAAATGGCGCTCTTGGGTTCTCCCAGGAGCATGTCTGTCTGAGTGTCGGATTGTCATCCATCGCCGGTGCGCGCTCCCGAGCGCGCGTCGGCGGCGTTGAGGCGTCACGGCCTTCCTGGAGGCGGCCGTGTCCCTTGAAAGGCAGAGAGACTCGCTGTGGTTCGGGACTTGTTCCCGCAGCGCACCAGCGGAGGCTAAAAGTGTCAGCACTCCTTCGCGCGCTGCCGGGACCCCGCCACGCCCGAGTCGCCCAGGCGAACGAGAGCTATC
>A16b_1(1.000)
GATCATGTAGCTGTATGCTCTGTGAACTGTACTCGACCTTATTCAGGGGTCGGCCCGGGGGGCCGTTAAATGGCGATCGGACGCGAGGCCAGGG-TCTCGCGGCCGCTTCGCCTGCCCCGCCCTTGTTTTTCCTTAACAACGTACGTGTCCTGTCGTCTGATTGATGTGGAGGCGTCCGCCTCCCGAGGTAGAAAAAAATGCAAGAGACAACTTTTGACGGTGGATCTCTTGGCTCACGCATCGATGAAGAACGCAGCCAGCTGCGATAAGTAGTGTGAATTGCAGAATTCAGTGAATCATCGAATCTTTGAACGCAAATGGCGCTCTTGGGTTCTCCCAGGAGCATGTCTGTCTGAGTGTCGGATTGTCATCCATCGCCGGTGCGCGCTCCCGAGCGCGCGTCGGCGGCGTTGAGGCGTCACGGCCTTCCTGGAGTCGGCCGTGTCCCTTGAAAGGCAGAGAGACTCGCTGTGGTTCGGGGCTTGTTCCCGCAGCGCACCAGCGGAGGCTAAAAGTGTCAGCACTCCTTCGCGCGCTGCCGGGACCCCGCCGCGCCCGAGTCGCCCAGGCGAACGAGAGCTATC
>F1a_1(1.000)
GATCATGTAGCTGTATGCTCTGTGAACTGTACTCGACCTTATTCAGGGGTCGGCCCGGGGGGCCGTTAAATGGCGATCGGACGCGAGGCCAGGG-TCTCACGGCCGCTTCGCCTGCCCTGCCCTTGTTTTTCCTTAACAACGTACGTGTCCTGTCGTCTGATTGATGTGGAGGCGTCCGCCTCCCGAGGTAGAAAAAAATGCAAGAGACAACTTTTGACGGTGGATCTCTTGGCTCACGCATCGATGAAGAACGCAGCCAGCTGCGATAAGTAGTGTGAATTGCAGAATTCAGTGAATCATCGAATCTTTGAACGCAAATGGCGCTCTTGGGTTCTCCCAGGAGCATGTCTGTCTGAGTGTCGGATTGTCATCCATCGCCGGTGCGCGCTCCCGAGCGCGCGTCGGCGGCGTTGAGGCGTCACGGCCTCCCTGGAGTCGGCCGTGTCCCTTGAAAGGCAGAGAGACTCGCTGTGGTTCGGGGCTTGTTCCCGCAGCGCACCAGCGGAGGCTAAAAGTGTCAGCACTCCTTCGCGCGCTGCCGGGACCCCGCCGCGCCCGAGTCGCCCAGGCGAACGAGAGCTATC
>F1b_1(1.000)
GATCATGTAGCTGTATGCTCTGTGAACTGTACCGCACCTTATTCAGGGGTCGGCCCGGGGGGCCGTTAAATGGCGATCGGACGCGAGGCCAGGG-TCTCGCGGCCGCTTTGCCTGCCCCGCCCTTGTTTTTCCTTGACAATGTACGTGTCCTGTCGTCTGATTGATGTGGAGGCGTCCGCCTCCCGAGGTAGAAAAAAATGCAAGAGACAACTTTTGACGGTGGATCTCTTGGCTCACGCATCGATGAAGAACGCAGCCAGCTGCGATAAGTAGTGTGAATTGCAGAATTCAGTGAATCATCGAATCTTTGAACGCAAATGGCGCTCTTGGGTTCTCCCAGGAGCATGTCTGTCTGAGTGTCGGATTGTCATCCATCGCCGGTGCGCGCTCCCGAGCGCGCGCCGGCGGCGTTGAGGCGTCACGGCCTTCCTGGAGTCGGCCGTGTCCCTTGAAAGGCAGAGAGACTCGCTGTGGTTCGGGGCTTGTTCCCGCAGCGCACCAGCGGAGGCTAAAAGTGTCAGCACTCCTTCGCGCGCTGCCGGGACCCCGCCGCGCCCGAGTCGCCCAGGCGAACGAGAGCTATG
>F2a_1(1.000)
GATCATGTAGCTGTATGCTCTGTGAACTGTACTCGACCTTATTCAGGGGTCGGCCCGGGGGGCCGTTAAATGGCGATCGGACGCGAGGCCAGGG-TCTCACGGCCGCTTCGCCTGCCCCGCCCTTGTTTTTCCTTAACAACGTACGTGTCCTGTCGTCTGATTGATGTGGAGGCGTCCGCCTCCCGAGGTAGAAAAAAATGCAAGAGACAACTTTTGACGGTGGATCTCTTGGCTCACGCATCGATGAAGAACGCAGCCAGCTGCGATAAGTAGTGTGAATTGCAGAATTCAGTGAATCATCGAATCTTTGAACGCAAATGGCGCTCTTGGGTTCTCCCAGGAGCATGTCTGTCTGAGTGTCGGATTGTCATCCATCGCCGGTGCGCGCTCCCGAGCGCGCGTCGGCGGCGTTGAGGCGTCACGGCCTTCCTGGACTCGGCCGTGTCCCTTGAAAGGCAGAGAGACTCGCTGTGGTTCGGGGCTTGTTCCCGCAGCGCACCAGCGGAGGCTAAAAGTGTCAGCACTCCTTCGCGCGCTGCCGGGACCCCGCCGCGCCCGAGTCGCCCAGGCGAACGAGAGCTATC
>F2b_1(1.000)
GATCATGTAGCTGTATGCTCTGTGAACTGTACTCGACCTTATTCAGGGGTCGGCCCGGGGGGCCGTTAAATGGCGATCGGACGCGAGGCCAGGG-TCTCACGGCCGCTTCGCCTGCCCCGCCCTTGTTTTTCCTTAACAACGTACGTGTCCTGTCGTCTGATTGATGTGGAGGCGTCCGCCTCCCGAGGTAGAAAAAAATGCAAGAGACAACTTTTGACGGTGGATCTCTTGGCTCACGCATCGATGAAGAACGCAGCCAGCTGCGATAAGTAGTGTGAATTGCAGAATTCAGTGAATCATCGAATCTTTGAACGCAAATGGCGCTCTTGGGTTCTCCCAGGAGCATGTCTGTCTGAGTGTCGGATTGTCATCCATCGCCGGTGCGCGCTCCCGAGCGCGCGTCGGCGGCGTTGAGGCGTCACGGCCTTCCTGGACTCGGCCGTGTCCCTTGAAAGGCAGAGAGACTCGCTGTGGTTCGGGGCTTGTTCCCGCAGCGCACCAGCGGAGGCTAAAAGTGTCAGCACTCCTTCGCGCGCTGCCGGGACCCCGCCGCGCCCGAGTCGCCCAGGCGAACGAGAGCTATG
>F3a_1(1.000)
GATCATGTAGCTGTATGCTCTGTGAACTGTACTCGACCTTATTCAGGGGTCGGCCCGGGGGGCCGTTAAATGGCGATCGGACGCGAGGCCAGGG-TCTCGCGGCCGCTTCGCCTGCCCCGCCCTTGTTTTTCCTTAACAACGTACGTGTCCTGTCGTCTGATTGATGTGGAGGCGTCCGCCTCCCGAGGTAGAAAAAAATGCAAGAGACAACTTTTGACGGTGGATCTCTTGGCTCACGCATCGATGAAGAACGCAGCCAGCTGCGATAAGTAGTGTGAATTGCAGAATTCAGTGAATCATCGAATCTTTGAACGCAAATGGCGCTCTTGGGTTCTCCCAGGAGCATGTCTGTCTGAGTGTCGGATTGTCATCCATCGCCGGTGCGCGCTCCCGAGCGCGCGTCGGCGGCGTTGAGGCGTCACGGCCTTCCTGGACTCGGCCGTGTCCCTTGAAAGGCAGAGAGACTCGCTGTGGTTCGGGGCTTGTTCCCGCAGCGCACCAGCGGAGGCTAAAAGTGTCAGCACTCCTTCGCGCGCTGCCGGGACCCCGCCGCGCCCGAGTCGCCCAGGCGAACGAGAGCTATG
>F4a_1(1.000)
GATCATGTAGCTGTATGCTCTGTGAACTGTACTCTACCTTATTCAGGGGTCGGCCCGGGGGGCCGTTAAATGGCGATCGGACGCGAGGCCAGGG-TCTCACGGCCGCTTCGCCTGCCCCGCCCTTGTTTTTCCTTAACAACGTACGTGTCCTGTCGTCTGATTGATGTGGAGGCGTCCGCCTCCCGAGGTAGAAAAAAATGCGAGAGACAACTTTTGACGGTGGATCTCTTGGCTCACGCATCGATGAAGAACGCAGCCAGCTGCGATAAGTAGTGTGAATTGCAGAATTCAGTGAATCATCGAATCTTTGAACGCAAATGGCGCTCTTGGGTTCTCCCAGGAGCATGTCTGTCTGAGTGTCGGATTGTCATCCATCGCCGGTGCGCGCTCCCGAGCGTGCGTCGGCGGCGTTGAGGCGTCACGGCCTTCCTGGAGTCGGCCGTGTCCCTCGAAAGGCAGAGAGACTCGCTGTGGTTCGGGGCTTGTTCCCGCAGCGCACCAGCGGAGGCTAAAAGTGTCAGCACTCCTTCGCGCGCTGCCGGGACCCCGCCGCGCCCGAGTCGCCCAGGCGAACGAGAGCTATC
>F4b_1(1.000)
GATCATGTAGCTGTATGCTCTGTGAACTGTACCGCACCTTATTCAGGGGTCGGCCCGGGGGGCCGTTAAATGGCGATCGGACGCGAGGCCAGGG-TCTCGCGGCCGCTTTGCCTGCCCCGCCCTTGTTTTTCCTTGACAATGTACGTGTCCTGTCGTCTGATTGATGTGGAGGCGTCCGCCTCCCGAGGTAGAAAAAAATGCAAGAGACAACTTTTGACGGTGGATCTCTTGGCTCACGCATCGATGAAGAACGCAGCCAGCTGCGATAAGTAGTGTGAATTGCAGAATTCAGTGAATCATCGAATCTTTGAACGCAAATGGCGCTCTTGGGTTCTCCCAGGAGCATGTCTGTCTGAGTGTCGGATTGTCATCCATCGCCGGTGCGCGCTCCCGAGCGCGCGCCGGCGGCGTTGAGGCGTCACGGCCTTCCTGGAGTCGGCCGTGTCCCTTGAAAGGCAGAGAGACTCGCTGTGGTTCGGGGCTTGTTCCCGCAGCGCACCAGCGGAGGCTAAAAGTGTCAGCACTCCTTCGCGCGCTGCCGGGACCCCGCCGCGCCCGAGTCGCCCAGGCGAACGAGAGCTATG
>F5a_1(1.000)
GATCATGTAGCTGTATGCTCTGTGAACTGTACTGGACCTTATTCAGGGGTCGGCCCGGGGGGCCGTTAAATGGCGATCGGACGCGAGGCCAGGG-TCTCGCGGCCGCTTCGCCTGCCCCGCCCTTGTTTTTCCTTAACAATGTACGTGTCCTGTCGTCTGATTGATGTGGAGGCGTCCGCCTCCCGAGGTAGAAAAAAATGCAAGAGACAACTTTTGACGGTGGATCTCTTGGCTCACGCATCGATGAAGAACGCAGCCAGCTGCGATAAGTAGTGTGAATTGCAGAATTCAGTGAATCATCGAATCTTTGAACGCAAATGGCGCTCTTGGGTTCTCCCAGGAGCATGTCTGTCTGAGTGTCGGATTGTCATCCATCGCCGGTGCGCGCTCCCGAGCGTGCGTCGGCGGCGTTGAGGCGTCACGGCCTTCCTGGAGTCGGCCGTGTCCCTCGAAAGGCAGAGAGACTCGCTGTGGTTCGGGGCTTGTTCCCGCAGCGCACCAGCGGAGGCTAAAAGTGTCAGCACTCCTTCGCGCGCTGCCGGGACCCCGCCGCGCCCGAGTCGCCCAGGCGAACGAGAGCTATC
>F5b_1(1.000)
GATCATGTAGCTGTATGCTCTGTGAACTGTACCGCACCTTATTCAGGGGTCGGCCCGGGGGGCCGTTAAATGGCGATCGGACGCGAGGCCAGGG-TCTCGCGGCCGCTTTGCCTGCCCCGCCCTTGTTTTTCCTTGACAATGTACGTGTCCTGTCGTCTGATTGATGTGGAGGCGTCCGCCTCCCGAGGTAGAAAAAAATGCAAGAGACAACTTTTGACGGTGGATCTCTTGGCTCACGCATCGATGAAGAACGCAGCCAGCTGCGATAAGTAGTGTGAATTGCAGAATTCAGTGAATCATCGAATCTTTGAACGCAAATGGCGCTCTTGGGTTCTCCCAGGAGCATGTCTGTCTGAGTGTCGGATTGTCATCCATCGCCGGTGCGCGCTCCCGAGCGCGCGCCGGCGGCGTTGAGGCGTCACGGCCTTCCTGGAGTCGGCCGTGTCCCTTGAAAGGCAGAGAGACTCGCTGTGGTTCGGGGCTTGTTCCCGCAGCGCACCAGCGGAGGCTAAAAGTGTCAGCACTCCTTCGCGCGCTGCCGGGACCCCGCCGCGCCCGAGTCGCCCAGGCGAACGAGAGCTATG
>F6a_1(1.000)
GATCATGTAGCTGTATGCTCTGTGAACTGTACCGCACCTTATTCAGGGGTCGGCCCGGGGGGCCGTTAAATGGCGATCGGACGCGAGGCCAGGG-TCTCGCGGCCGCTTTGCCTGCCCCGCCCTTGTTTTTCCTTGACAATGTACGTGTCCTGTCGTCTGATTGATGTGGAGGCGTCCGCCTCCCGAGGTAGAAAAAAATGCAAGAGACAACTTTTGACGGTGGATCTCTTGGCTCACGCATCGATGAAGAACGCAGCCAGCTGCGATAAGTAGTGTGAATTGCAGAATTCAGTGAATCATCGAATCTTTGAACGCAAATGGCGCTCTTGGGTTCTCCCAGGAGCATGTCTGTCTGAGTGTCGGATTGTCATCCATCGCCGGTGCGCGCTCCCGAGCGCGCGCCGGCGGCGTTGAGGCGTCACGGCCTTCCTGGAGTCGGCCGTGTCCCTTGAAAGGCAGAGAGACTCGCTGTGGTTCGGGGCTTGTTCCCGCAGCGCACCAGCGGAGGCTAAAAGTGTCAGCACTCCTTCGCGCGCTGCCGGGACCCCGCCGCGCCCGAGTCGCCCAGGCGAACGAGAGCTATG
>F8a_1(1.000)
GATCATGTAGCTGTATGCTCTGTGAACTGTACTCGACCTTATTCAGGGGTCGGCCCGGGGGGCCGTTAAATGGCGATCGGACGCGAGGCCAGGG-TCTCACGGCCGCTTCGCCTGCCCCGCCCTTGTTTTTCCTTAACAACGTACGTGTCCTGTCGTCTGATTGATGTGGAGGCGTCCGCCTCCCGAGGTAGAAAAAAATGCAAGAGACAACTTTTGACGGTGGATCTCTTGGCTCACGCATCGATGAAGAACGCAGCCAGCTGCGATAAGTAGTGTGAATTGCAGAATTCAGTGAATCATCGAATCTTTGAACGCAAATGGCGCTCTTGGGTTCTCCCAGGAGCATGTCTGTCTGAGTGTCGGATTGTCATCCATCGCCGGTGCGCGCTCCCGAGCGCGCGTCGGCGGCGTTGAGGCGTCACGGCCTTCCTGGACTCGGCCGTGTCCCTTGAAAGGCAGAGAGACTCGCTGTGGTTCGGGGCTTGTTCCCGCAGCGCACCAGCGGAGGCTAAAAGTGTCAGCACTCCTTCGCGCGCTGCCGGGACCCCGCCGCGCCCGAGTCGCCCAGGCGAACGAGAGCTATG
>F9a_1(1.000)
GATCATGTAGCTGTATGCTCTGTGAACTGTACTCGACCTTATTCAGGGGTCGGCCCGGGGGGCCGTTAAATGGCGATCGGACGCGAGGCCAGGG-TCTCACGGCCGCTTCGCCTGCCCCGCCCTTGTTTTTCCTTAACAACGTACGTGTCCTGTCGTCTGATTGATGTGGAGGCGTCCGCCTCCCGAGGTAGAAAAAAATGCAAGAGACAACTTTTGACGGTGGATCTCTTGGCTCACGCATCGATGAAGAACGCAGCCAGCTGCGATAAGTAGTGTGAATTGCAGAATTCAGTGAATCATCGAATCTTTGAACGCAAATGGCGCTCTTGGGTTCTCCCAGGAGCATGTCTGTCTGAGTGTCGGATTGTCATCCATCGCCGGTGCGCGCTCCCGAGCGCGCGTCGGCGGCGTTGAGGCGTCACGGCCTTCCTGGACTCGGCCGTGTCCCTTGAAAGGCAGAGAGACTCGCTGTGGTTCGGGGCTTGTTCCCGCAGCGCACCAGCGGAGGCTAAAAGTGTCAGCACTCCTTCGCGCGCTGCCGGGACCCCGCCGCGCCCGAGTCGCCCAGGCGAACGAGAGCTATG
>F10a_1(1.000)
GATCATGTAGCTGTATGCTCTGTGAACTGTACCGCACCTTATTCAGGGGTCGGCCCGGGGGGCCGTTAAATGGCGATCGGACGCGAGGCCAGGG-TCTCGCGGCCGCTTTGCCTGCCCCGCCCTTGTTTTTCCTTGACAATGTACGTGTCCTGTCGTCTGATTGATGTGGAGGCGTCCGCCTCCCGAGGTAGAAAAAAATGCAAGAGACAACTTTTGACGGTGGATCTCTTGGCTCACGCATCGATGAAGAACGCAGCCAGCTGCGATAAGTAGTGTGAATTGCAGAATTCAGTGAATCATCGAATCTTTGAACGCAAATGGCGCTCTTGGGTTCTCCCAGGAGCATGTCTGTCTGAGTGTCGGATTGTCATCCATCGCCGGTGCGCGCTCCCGAGCGCGCGCCGGCGGCGTTGAGGCGTCACGGCCTTCCTGGAGTCGGCCGTGTCCCTTGAAAGGCAGAGAGACTCGCTGTGGTTCGGGGCTTGTTCCCGCAGCGCACCAGCGGAGGCTAAAAGTGTCAGCACTCCTTCGCGCGCTGCCGGGACCCCGCCGCGCCCGAGTCGCCCAGGCGAACGAGAGCTATG
>F11a_1(1.000)
GATCATGTAGCTGTATGCTCTGTGAACTGTACTCGACCTTATTCAGGGGTCGGCCCGGGGGGCCGTTAAATGGCGATCGGACGCGAGGCCAGGG-TCTCACGGCCGCTTCGCCTGCCCCGCCCTTGTTTTTCCTTAACAACGTACGTGTCCTGTCGTCTGATTGATGTGGAGGCGTCCGCCTCCCGAGGTAGAAAAAAATGCAAGAGACAACTTTTGACGGTGGATCTCTTGGCTCACGCATCGATGAAGAACGCAGCCAGCTGCGATAAGTAGTGTGAATTGCAGAATTCAGTGAATCATCGAATCTTTGAACGCAAATGGCGCTCTTGGGTTCTCCCAGGAGCATGTCTGTCTGAGTGTCGGATTGTCATCCATCGCCGGTGCGCGCTCCCGAGCGCGCGTCGGCGGCGTTGAGGCGTCACGGCCTTCCTGGACTCGGCCGTGTCCCTTGAAAGGCAGAGAGACTCGCTGTGGTTCGGGGCTTGTTCCCGCAGCGCACCAGCGGAGGCTAAAAGTGTCAGCACTCCTTCGCGCGCTGCCGGGACCCCGCCGCGCCCGAGTCGCCCAGGCGAACGAGAGCTATC
>F11b_1(1.000)
GATCATGTAGCTGTATGCTCTGTGAACTGTACTCGACCTTATTCAGGGGTCGGCCCGGGGGGCCGTTAAATGGCGATCGGACGCGAGGCCAGGG-TCTCACGGCCGCTTCGCCTGCCCCGCCCTTGTTTTTCCTTAACAACGTACGTGTCCTGTCGTCTGATTGATGTGGAGGCGTCCGCCTCCCGAGGTAGAAAAAAATGCAAGAGACAACTTTTGACGGTGGATCTCTTGGCTCACGCATCGATGAAGAACGCAGCCAGCTGCGATAAGTAGTGTGAATTGCAGAATTCAGTGAATCATCGAATCTTTGAACGCAAATGGCGCTCTTGGGTTCTCCCAGGAGCATGTCTGTCTGAGTGTCGGATTGTCATCCATCGCCGGTGCGCGCTCCCGAGCGCGCGTCGGCGGCGTTGAGGCGTCACGGCCTTCCTGGACTCGGCCGTGTCCCTTGAAAGGCAGAGAGACTCGCTGTGGTTCGGGGCTTGTTCCCGCAGCGCACCAGCGGAGGCTAAAAGTGTCAGCACTCCTTCGCGCGCTGCCGGGACCCCGCCGCGCCCGAGTCGCCCAGGCGAACGAGAGCTATG
>F12a_1(1.000)
GATCATGTAGCTGTATGCTCTGTGAACTGTACTCGACCTTATTCAGGGGTCGGCCCGGGGGGCCGTTAAATGGCGATCGGACGCGAGGCCAGGG-TCTCGCGGCCGCTTCGCCTGCCCCGCCCTTGTTTTTCCTTAACAACGTACGTGTCCTGTCGTCTGATTGATGTGGAGGCGTCCGCCTCCCGAGGTAGAAAAAAATGCAAGAGACAACTTTTGACGGTGGATCTCTTGGCTCACGCATCGATGAAGAACGCAGCCAGCTGCGATAAGTAGTGTGAATTGCAGAATTCAGTGAATCATCGAATCTTTGAACGCAAATGGCGCTCTTGGGTTCTCCCAGGAGCATGTCTGTCTGAGTGTCGGATTGTCATCCATCGCCGGTGCGCGCTCCCGAGCGCGCGTCGGCGGCGTTGAGGCGTCACGGCCTTCCTGGAGTCGGCCGTGTCCCTTGAAAGGCAGAGAGACTCGCTGTGGTTCGGGGCTTGTTCCCGCAGCGCACCAGCGGAGGCTAAAAGTGTCAGCACTCCTTCGCGCGCTGCCGGGACCCCGCCGCGCCCGAGTCGCCCAGGCGAACGAGAGCTATC
>F12b_1(1.000)
GATCATGTAGCTGTATGCTCTGTGAACTGTACCGCACCTTATTCAGGGGTCGGCCCGGGGGGCCGTTAAATGGCGATCGGACGCGAGGCCAGGG-TCTCGCGGCCGCTTTGCCTGCCCCGCCCTTGTTTTTCCTTGACAATGTACGTGTCCTGTCGTCTGATTGATGTGGAGGCGTCCGCCTCCCGAGGTAGAAAAAAATGCAAGAGACAACTTTTGACGGTGGATCTCTTGGCTCACGCATCGATGAAGAACGCAGCCAGCTGCGATAAGTAGTGTGAATTGCAGAATTCAGTGAATCATCGAATCTTTGAACGCAAATGGCGCTCTTGGGTTCTCCCAGGAGCATGTCTGTCTGAGTGTCGGATTGTCATCCATCGCCGGTGCGCGCTCCCGAGCGCGCGCCGGCGGCGTTGAGGCGTCACGGCCTTCCTGGAGTCGGCCGTGTCCCTTGAAAGGCAGAGAGACTCGCTGTGGTTCGGGGCTTGTTCCCGCAGCGCACCAGCGGAGGCTAAAAGTGTCAGCACTCCTTCGCGCGCTGCCGGGACCCCGCCGCGCCCGAGTCGCCCAGGCGAACGAGAGCTATG
>F13a_1(1.000)
GATCATGTAGCTGTATGCTCTGTGAACTGTACCGCACCTTATTCAGGGGTCGGCCCGGGGGGCCGTTAAATGGCGATCGGACGCGAGGCCAGGG-TCTCGCGGCCGCTTTGCCTGCCCCGCCCTTGTTTTTCCTTGACAATGTACGTGTCCTGTCGTCTGATTGATGTGGAGGCGTCCGCCTCCCGAGGTAGAAAAAAATGCAAGAGACAACTTTTGACGGTGGATCTCTTGGCTCACGCATCGATGAAGAACGCAGCCAGCTGCGATAAGTAGTGTGAATTGCAGAATTCAGTGAATCATCGAATCTTTGAACGCAAATGGCGCTCTTGGGTTCTCCCAGGAGCATGTCTGTCTGAGTGTCGGATTGTCATCCATCGCCGGTGCGCGCTCCCGAGCGCGCGCCGGCGGCGTTGAGGCGTCACGGCCTTCCTGGAGTCGGCCGTGTCCCTTGAAAGGCAGAGAGACTCGCTGTGGTTCGGGGCTTGTTCCCGCAGCGCACCAGCGGAGGCTAAAAGTGTCAGCACTCCTTCGCGCGCTGCCGGGACCCCGCCGCGCCCGAGTCGCCCAGGCGAACGAGAGCTATG
>F14a_1(1.000)
GATCATGTAGCTGTATGCTCTGTGAACTGTACCGCACCTTATTCAGGGGTCGGCCCGGGGGGCCGTTAAATGGCGATCGGACGCGAGGCCAGGG-TCTCGCGGCCGCTTTGCCTGCCCCGCCCTTGTTTTTCCTTGACAATGTACGTGTCCTGTCGTCTGATTGATGTGGAGGCGTCCGCCTCCCGAGGTAGAAAAAAATGCAAGAGACAACTTTTGACGGTGGATCTCTTGGCTCACGCATCGATGAAGAACGCAGCCAGCTGCGATAAGTAGTGTGAATTGCAGAATTCAGTGAATCATCGAATCTTTGAACGCAAATGGCGCTCTTGGGTTCTCCCAGGAGCATGTCTGTCTGAGTGTCGGATTGTCATCCATCGCCGGTGCGCGCTCCCGAGCGCGCGCCGGCGGCGTTGAGGCGTCACGGCCTTCCTGGAGTCGGCCGTGTCCCTTGAAAGGCAGAGAGACTCGCTGTGGTTCGGGGCTTGTTCCCGCAGCGCACCAGCGGAGGCTAAAAGTGTCAGCACTCCTTCGCGCGCTGCCGGGACCCCGCCGCGCCCGAGTCGCCCAGGCGAACGAGAGCTATG
>F15a_1(1.000)
GATCATGTAGCTGTATGCTCTGTGAACTGTACTCGACCTTATTCAGGGGTCGGCCCGGGGGGCCGTTAAATGGCGATCGGACGCGAGGCCAGGG-TCTCACGGCCGCTTCGCCTGCCCCGCCCTTGTTTTTCCTTAACAACGTACGTGTCCTGTCGTCTGATTGATGTGGAGGCGTCCGCCTCCCGAGGTAGAAAAAAATGCAAGAGACAACTTTTGACGGTGGATCTCTTGGCTCACGCATCGATGAAGAACGCAGCCAGCTGCGATAAGTAGTGTGAATTGCAGAATTCAGTGAATCATCGAATCTTTGAACGCAAATGGCGCTCTTGGGTTCTCCCAGGAGCATGTCTGTCTGAGTGTCGGATTGTCATCCATCGCCGGTGCGCGCTCCCGAGCGCGCGTCGGCGGCGTTGAGGCGTCACGGCCTTCCTGGACTCGGCCGTGTCCCTTGAAAGGCAGAGAGACTCGCTGTGGTTCGGGGCTTGTTCCCGCAGCGCACCAGCGGAGGCTAAAAGTGTCAGCACTCCTTCGCGCGCTGCCGGGACCCCGCCGCGCCCGAGTCGCCCAGGCGAACGAGAGCTATG
>F15b_1(1.000)
GATCATGTAGCTGTATGCTCTGTGAACTGTACTGGACCTTATTCAGGGGTCGGCCCGGGGGGCCGTTAAATGGCGATCGGACGCGAGGCCAGGG-TCTCGCGGCCGCTTCGCCTGCCCCGCCCTTGTTTTTCCTTAACAATGTACGTGTCCTGTCGTCTGATTGATGTGGAGGCGTCCGCCTCCCGAGGTAGAAAAAAATGCAAGAGACAACTTTTGACGGTGGATCTCTTGGCTCACGCATCGATGAAGAACGCAGCCAGCTGCGATAAGTAGTGTGAATTGCAGAATTCAGTGAATCATCGAATCTTTGAACGCAAATGGCGCTCTTGGGTTCTCCCAGGAGCATGTCTGTCTGAGTGTCGGATTGTCATCCATCGCCGGTGCGCGCTCCCGAGCGTACGTCGGCGGCGTTGAGGCGTCACGGCCTTCCTGGAGTCGGCCGTGTCCCTCGAAAGGCAGAGAGACTCGCTGTGGTTCGGGGCTTGTTCCCGCAGCGCACCAGCGGAGGCTAAAAGTGTCAGCACTCCTTCGCGCGCTGCCGGGACCCCGCCGCGCCCGAGTCGCCCAGGCGAACGAGAGCTATC
>F16a_1(1.000)
GATCATGTAGCTGTATGCTCTGTGAACTGTACTCGACCTTATTCAGGGGTCGGCCCGGGGGGCCGTTAAATGGCGATCGGACGCGAGGCCAGGG-TCTCACGGCCGCTTCGCCTGCCCTGCCCTTGTTTTTCCTTAACAACGTACGTGTCCTGTCGTCTGATTGATGTGGAGGCGTCCGCCTCCCGAGGTAGAAAAAAATGCAAGAGACAACTTTTGACGGTGGATCTCTTGGCTCACGCATCGATGAAGAACGCAGCCAGCTGCGATAAGTAGTGTGAATTGCAGAATTCAGTGAATCATCGAATCTTTGAACGCAAATGGCGCTCTTGGGTTCTCCCAGGAGCATGTCTGTCTGAGTGTCGGATTGTCATCCATCGCCGGTGCGCGCTCCCGAGCGCGCGTCGGCGGCGTTGAGGCGTCACGGCCTCCCTGGAGTCGGCCGTGTCCCTTGAAAGGCAGAGAGACTCGCTGTGGTTCGGGGCTTGTTCCCGCAGCGCACCAGCGGAGGCTAAAAGTGTCAGCACTCCTTCGCGCGCTGCCGGGACCCCGCCGCGCCCGAGTCGCCCAGGCGAACGAGAGCTATC
>F16b_1(1.000)
GATCATGTAGCTGTATGCTCTGTGAACTGTACCGCACCTTATTCAGGGGTCGGCCCGGGGGGCCGTTAAATGGCGATCGGACGCGAGGCCAGGG-TCTCGCGGCCGCTTTGCCTGCCCCGCCCTTGTTTTTCCTTGACAATGTACGTGTCCTGTCGTCTGATTGATGTGGAGGCGTCCGCCTCCCGAGGTAGAAAAAAATGCAAGAGACAACTTTTGACGGTGGATCTCTTGGCTCACGCATCGATGAAGAACGCAGCCAGCTGCGATAAGTAGTGTGAATTGCAGAATTCAGTGAATCATCGAATCTTTGAACGCAAATGGCGCTCTTGGGTTCTCCCAGGAGCATGTCTGTCTGAGTGTCGGATTGTCATCCATCGCCGGTGCGCGCTCCCGAGCGCGCGCCGGCGGCGTTGAGGCGTCACGGCCTTCCTGGAGTCGGCCGTGTCCCTTGAAAGGCAGAGAGACTCGCTGTGGTTCGGGGCTTGTTCCCGCAGCGCACCAGCGGAGGCTAAAAGTGTCAGCACTCCTTCGCGCGCTGCCGGGACCCCGCCGCGCCCGAGTCGCCCAGGCGAACGAGAGCTATG
>M1a_1(1.000)
GATCATGTAGCTGTATGCTCTGTGAACTGTACTCGACCTTATTCAGGGGTCGGCCCGGGGGGCCGTTAAATGGCGATCGGACGCGAGGCCAGGG-TCTCACGGCCGCTTCGCCTGCCCCGCCCTTGTTTTTCCTTAACAACGTACGTGTCCTGTCGTCTGATTGATGTGGAGGCGTCCGCCTCCCGAGGTAGAAAAAAATGCAAGAGACAACTTTTGACGGTGGATCTCTTGGCTCACGCATCGATGAAGAACGCAGCCAGCTGCGATAAGTAGTGTGAATTGCAGAATTCAGTGAATCATCGAATCTTTGAACGCAAATGGCGCTCTTGGGTTCTCCCAGGAGCATGTCTGTCTGAGTGTCGGATTGTCATCCATCGCCGGTGCGCGCTCCCGAGCGCGCGTCGGCGGCGTTGAGGCGTCACGGCCTTCCTGGACTCGGCCGTGTCCCTTGAAAGGCAGAGAGACTCGCTGTGGTTCGGGGCTTGTTCCCGCAGCGCACCAGCGGAGGCTAAAAGTGTCAGCACTCCTTCGCGCGCTGCCGGGACCCCGCCGCGCCCGAGTCGCCCAGGCGAACGAGAGCTATG
>M2a_1(1.000)
GATCATGTAGCTGTATGCTCTGTGAACTGTACTCGACCTTATTCAGGGGTCGGCCCGGGGGGCCGTTAAATGGCGATCGGACGCGAGGCCAGGG-TCTCACGGCCGCTTCGCCTGCCCCGCCCTTGTTTTTCCTTAACAACGTACGTGTCCTGTCGTCTGATTGATGTGGAGGCGTCCGCCTCCCGAGGTAGAAAAAAATGCAAGAGACAACTTTTGACGGTGGATCTCTTGGCTCACGCATCGATGAAGAACGCAGCCAGCTGCGATAAGTAGTGTGAATTGCAGAATTCAGTGAATCATCGAATCTTTGAACGCAAATGGCGCTCTTGGGTTCTCCCAGGAGCATGTCTGTCTGAGTGTCGGATTGTCATCCATCGCCGGTGCGCGCTCCCGAGCGCGCGTCGGCGGCGTTGAGGCGTCACGGCCTTCCTGGACTCGGCCGTGTCCCTTGAAAGGCAGAGAGACTCGCTGTGGTTCGGGGCTTGTTCCCGCAGCGCACCAGCGGAGGCTAAAAGTGTCAGCACTCCTTCGCGCGCTGCCGGGACCCCGCCGCGCCCGAGTCGCCCAGGCGAACGAGAGCTATG
>M2b_1(1.000)
GATCATGTAGCTGTATGCTCTGTGAACTGTACTCGACCTTATTCAGGGGTCGGCCCGGGGGGCCGTTAAATGGCGATCGGACGCGAGGCCAGGG-TCTCACGGCCGCTTCGCCTGCCCTGCCCTTGTTTTTCCTTAACAACGTACGTGTCCTGTCGTCTGATTGATGTGGAGGCGTCCGCCTCCCGAGGTAGAAAAAAATGCAAGAGACAACTTTTGACGGTGGATCTCTTGGCTCACGCATCGATGAAGAACGCAGCCAGCTGCGATAAGTAGTGTGAATTGCAGAATTCAGTGAATCATCGAATCTTTGAACGCAAATGGCGCTCTTGGGTTCTCCCAGGAGCATGTCTGTCTGAGTGTCGGATTGTCATCCATCGCCGGTGCGCGCTCCCGAGCGCGCGTCGGCGGCGTTGAGGCGTCATGGCCTCCCTGGAGTCGGCCGTGTCCCTTGAAAGGCAGAGAGACTCGCTGTGGTTCGGGGCTTGTTCCCGCAGCGCACCAGCGGAGGCTAAAAGTGTCAGCACTCCTTCGCGCGCTGCCGGGACCCCGCCGCGCCCGAGTCGCCCAGGCGAACGAGAGCTATC
>M3a_1(1.000)
GATCATGTAGCTGTATGCTCTGTGAACTGTACTCGACCTTATTCAGGGGTCGGCCCGGGGGGCCGTTAAATGGCGATCGGACGCGAGGCCAGGG-TCTCACGGCCGCTTCGCCTGCCCCGCCCTTGTTTTTCCTTAACAACGTACGTGTCCTGTCGTCTGATTGATGTGGAGGCGTCCGCCTCCCGAGGTAGAAAAAAATGCAAGAGACAACTTTTGACGGTGGATCTCTTGGCTCACGCATCGATGAAGAACGCAGCCAGCTGCGATAAGTAGTGTGAATTGCAGAATTCAGTGAATCATCGAATCTTTGAACGCAAATGGCGCTCTTGGGTTCTCCCAGGAGCATGTCTGTCTGAGTGTCGGATTGTCATCCATCGCCGGTGCGCGCTCCCGAGCGCGCGTCGGCGGCGTTGAGGCGTCACGGCCTTCCTGGACTCGGCCGTGTCCCTTGAAAGGCAGAGAGACTCGCTGTGGTTCGGGGCTTGTTCCCGCAGCGCACCAGCGGAGGCTAAAAGTGTCAGCACTCCTTCGCGCGCTGCCGGGACCCCGCCGCGCCCGAGTCGCCCAGGCGAACGAGAGCTATG
>M4a_1(0.895)
GATCATGTAGCTGTATGCTCTGTGAACTGTACTCGACCTTATTCAGGGGTCGGCCCGGGGGGCCGTTAAATGGCGATCGGACGCGAGGCCAGGG-TCTCGCGGCCGCTTTGCCTGCCCCGCCCTTGTTTTTCCTTGACAATGTACGTGTCCTGTCGTCTGATTGATGTGGAGGCGTCCGCCTCCCGAGGTAGAAAAAAATGCAAGAGACAACTTTTGACGGTGGATCTCTTGGCTCACGCATCGATGAAGAACGCAGCCAGCTGCGATAAGTAGTGTGAATTGCAGAATTCAGTGAATCATCGAATCTTTGAACGCAAATGGCGCTCTTGGGTTCTCCCAGGAGCATGTCTGTCTGAGTGTCGGATTGTCATCCATCGCCGGTGCGCGCTCCCGAGCGCGCGTCGGCGGCGTTGAGGCGTCACGGCCTTCCTGGACTCGGCCGTGTCCCTTGAAAGGCAGAGAGACTCGCTGTGGTTCGGGGCTTGTTCCCGCAGCGCACCAGCGGAGGCTAAAAGTGTCAGCACTCCTTCGCGCGCTGCCGGGACCCCGCCGCGCCCGAGTCGCCCAGGCGAACGAGAGCTATG
>M4b_1(0.895)
GATCATGTAGCTGTATGCTCTGTGAACTGTACCGCACCTTATTCAGGGGTCGGCCCGGGGGGCCGTTAAATGGCGATCGGACGCGAGGCCAGGG-TCTCGCGGCCGCTTTGCCTGCCCCGCCCTTGTTTTTCCTTGACAATGTACGTGTCCTGTCGTCTGATTGATGTGGAGGCGTCCGCCTCCCGAGGTAGAAAAAAATGCAAGAGACAACTTTTGACGGTGGATCTCTTGGCTCACGCATCGATGAAGAACGCAGCCAGCTGCGATAAGTAGTGTGAATTGCAGAATTCAGTGAATCATCGAATCTTTGAACGCAAATGGCGCTCTTGGGTTCTCCCAGGAGCATGTCTGTCTGAGTGTCGGATTGTCATCCATCGCCGGTGCGCGCTCCCGAGCGCGCGCCGGCGGCGTTGAGGCGTCACGGCCTTCCTGGAGTCGGCCGTGTCCCTTGAAAGGCAGAGAGACTCGCTGTGGTTCGGGGCTTGTTCCCGCAGCGCACCAGCGGAGGCTAAAAGTGTCAGCACTCCTTCGCGCGCTGCCGGGACCCCGCCGCGCCCGAGTCGCCCAGGCGAACGAGAGCTATG
>M6a_1(1.000)
GATCATGTAGCTGTATGCTCTGTGAACTGTACTCGACCTTATTCAGGGGTCGGCCCGGGGGGCCGTTAAATGGCGATCGGACGCGAGGCCAGGG-TCTCGCGGCCGCTTCGCCTGCCCCGCCCTTGTTTTTCCTTAACAACGTACGTGTCCTGTCGTCTGATTGATGTGGAGGCGTCCGCCTCCCGAGGTAGAAAAAAATGCAAGAGACAACTTTTGACGGTGGATCTCTTGGCTCACGCATCGATGAAGAACGCAGCCAGCTGCGATAAGTAGTGTGAATTGCAGAATTCAGTGAATCATCGAATCTTTGAACGCAAATGGCGCTCTTGGGTTCTCCCAGGAGCATGTCTGTCTGAGTGTCGGATTGTCATCCATCGCCGGTGCGCGCTCCCGAGCGCGCGTCGGCGGCGTTGAGGCGTCACGGCCTTCCTGGAGTCGGCCGTGTCCCTTGAAAGGCAGAGAGACTCGCTGTGGTTCGGGGCTTGTTCCCGCAGCGCACCAGCGGAGGCTAAAAGTGTCAGCACTCCTTCGCGCGCTGCCGGGACCCCGCCGCGCCCGAGTCGCCCAGGCGAACGAGAGCTATC
>M6b_1(1.000)
GATCATGTAGCTGTATGCTCTGTGAACTGTACCGCACCTTATTCAGGGGTCGGCCCGGGGGGCCGTTAAATGGCGATCGGACGCGAGGCCAGGG-TCTCGCGGCCGCTTTGCCTGCCCCGCCCTTGTTTTTCCTTGACAATGTACGTGTCCTGTCGTCTGATTGATGTGGAGGCGTCCGCCTCCCGAGGTAGAAAAAAATGCAAGAGACAACTTTTGACGGTGGATCTCTTGGCTCACGCATCGATGAAGAACGCAGCCAGCTGCGATAAGTAGTGTGAATTGCAGAATTCAGTGAATCATCGAATCTTTGAACGCAAATGGCGCTCTTGGGTTCTCCCAGGAGCATGTCTGTCTGAGTGTCGGATTGTCATCCATCGCCGGTGCGCGCTCCCGAGCGCGCGCCGGCGGCGTTGAGGCGTCACGGCCTTCCTGGAGTCGGCCGTGTCCCTTGAAAGGCAGAGAGACTCGCTGTGGTTCGGGGCTTGTTCCCGCAGCGCACCAGCGGAGGCTAAAAGTGTCAGCACTCCTTCGCGCGCTGCCGGGACCCCGCCGCGCCCGAGTCGCCCAGGCGAACGAGAGCTATG
>M7a_1(1.000)
GATCATGTAGCTGTATGCTCTGTGAACTGTACTCGACCTTATTCAGGGGTCGGCCCGGGGGGCCGTTAAATGGCGATCGGACGCGAGGCCAGGG-TCTCACGGCCGCTTCGCCTGCCCCGCCCTTGTTTTTCCTTAACAACGTACGTGTCCTGTCGTCTGATTGATGTGGAGGCGTCCGCCTCCCGAGGTAGAAAAAAATGCAAGAGACAACTTTTGACGGTGGATCTCTTGGCTCACGCATCGATGAAGAACGCAGCCAGCTGCGATAAGTAGTGTGAATTGCAGAATTCAGTGAATCATCGAATCTTTGAACGCAAATGGCGCTCTTGGGTTCTCCCAGGAGCATGTCTGTCTGAGTGTCGGATTGTCATCCATCGCCGGTGCGCGCTCCCGAGCGCGCGTCGGCGGCGTTGAGGCGTCACGGCCTTCCTGGACTCGGCCGTGTCCCTTGAAAGGCAGAGAGACTCGCTGTGGTTCGGGGCTTGTTCCCGCAGCGCACCAGCGGAGGCTAAAAGTGTCAGCACTCCTTCGCGCGCTGCCGGGACCCCGCCGCGCCCGAGTCGCCCAGGCGAACGAGAGCTATG
>M7b_1(1.000)
GATCATGTAGCTGTATGCTCTGTGAACTGTACTCGACCTTATTCAGGGGTCGGCCCGGGGGGCCGTTAAATGGCGATCGGACGCGAGGCCAGGG-TCTCACGGCCGCTTCGCCTGCCCTGCCCTTGTTTTTCCTTAACAACGTACGTGTCCTGTCGTCTGATTGATGTGGAGGCGTCCGCCTCCCGAGGTAGAAAAAAATGCAAGAGACAACTTTTGACGGTGGATCTCTTGGCTCACGCATCGATGAAGAACGCAGCCAGCTGCGATAAGTAGTGTGAATTGCAGAATTCAGTGAATCATCGAATCTTTGAACGCAAATGGCGCTCTTGGGTTCTCCCAGGAGCATGTCTGTCTGAGTGTCGGATTGTCATCCATCGCCGGTGCGCGCTCCCGAGCGCGCGTCGGCGGCGTTGAGGCGTCACGGCCTCCCTGGAGTCGGCCGTGTCCCTTGAAAGGCAGAGAGACTCGCTGTGGTTCGGGGCTTGTTCCCGCAGCGCACCAGCGGAGGCTAAAAGTGTCAGCACTCCTTCGCGCGCTGCCGGGACCCCGCCGCGCCCGAGTCGCCCAGGCGAACGAGAGCTATC
>M9a_1(1.000)
GATCATGTAGCTGTATGCTCTGTGAACTGTACTCTACCTTATTCAGGGGTCGGCCCGGGGGGCCGTTAAATGGCGATCGGACGCGAGGCCAGGG-TCTCACGGCCGCTTCGCCTGCCCCGCCCTTGTTTTTCCTTAACAACGTACGTGTCCTGTCGTCTGATTGATGTGGAGGCGTCCGCCTCCCGAGGTAGAAAAAAATGCGAGAGACAACTTTTGACGGTGGATCTCTTGGCTCACGCATCGATGAAGAACGCAGCCAGCTGCGATAAGTAGTGTGAATTGCAGAATTCAGTGAATCATCGAATCTTTGAACGCAAATGGCGCTCTTGGGTTCTCCCAGGAGCATGTCTGTCTGAGTGTCGGATTGTCATCCATCGCCGGTGCGCGCTCCCGAGCGTGCGTCGGCGGCGTTGAGGCGTCACGGCCTTCCTGGAGTCGGCCGTGTCCCTCGAAAGGCAGAGAGACTCGCTGTGGTTCGGGGCTTGTTCCCGCAGCGCACCAGCGGAGGCTAAAAGTGTCAGCACTCCTTCGCGCGCTGCCGGGACCCCGCCGCGCCCGAGTCGCCCAGGCGAACGAGAGCTATC
>M9b_1(1.000)
GATCATGTAGCTGTATGCTCTGTGAACTGTACTGGACCTTATTCAGGGGTCGGCCCGGGGGGCCGTTAAATGGCGATCGGACGCGAGGCCAGGG-TCTCGCGGCCGCTTCGCCTGCCCCGCCCTTGTTTTTCCTTAACAATGTACGTGTCCTGTCGTCTGATTGATGTGGAGGCGTCCGCCTCCCGAGGTAGAAAAAAATGCAAGAGACAACTTTTGACGGTGGATCTCTTGGCTCACGCATCGATGAAGAACGCAGCCAGCTGCGATAAGTAGTGTGAATTGCAGAATTCAGTGAATCATCGAATCTTTGAACGCAAATGGCGCTCTTGGGTTCTCCCAGGAGCATGTCTGTCTGAGTGTCGGATTGTCATCCATCGCCGGTGCGCGCTCCCGAGCGTGCGTCGGCGGCGTTGAGGCGTCACGGCCTTCCTGGAGTCGGCCGTGTCCCTCGAAAGGCAGAGAGACTCGCTGTGGTTCGGGGCTTGTTCCCGCAGCGCACCAGCGGAGGCTAAAAGTGTCAGCACTCCTTCGCGCGCTGCCGGGACCCCGCCGCGCCCGAGTCGCCCAGGCGAACGAGAGCTATC
>M10a_1(1.000)
GATCATGTAGCTGTATGCTCTGTGAACTGTACCGCACCTTATTCAGGGGTCGGCCCGGGGGGCCGTTAAATGGCGATCGGACGCGAGGCCAGGG-TCTCGCGGCCGCTTTGCCTGCCCCGCCCTTGTTTTTCCTTGACAATGTACGTGTCCTGTCGTCTGATTGATGTGGAGGCGTCCGCCTCCCGAGGTAGAAAAAAATGCAAGAGACAACTTTTGACGGTGGATCTCTTGGCTCACGCATCGATGAAGAACGCAGCCAGCTGCGATAAGTAGTGTGAATTGCAGAATTCAGTGAATCATCGAATCTTTGAACGCAAATGGCGCTCTTGGGTTCTCCCAGGAGCATGTCTGTCTGAGTGTCGGATTGTCATCCATCGCCGGTGCGCGCTCCCGAGCGCGCGCCGGCGGCGTTGAGGCGTCACGGCCTTCCTGGAGTCGGCCGTGTCCCTTGAAAGGCAGAGAGACTCGCTGTGGTTCGGGGCTTGTTCCCGCAGCGCACCAGCGGAGGCTAAAAGTGTCAGCACTCCTTCGCGCGCTGCCGGGACCCCGCCGCGCCCGAGTCGCCCAGGCGAACGAGAGCTATG
>M11a_1(1.000)
GATCATGTAGCTGTATGCTCTGTGAACTGTACTCGACCTTATTCAGGGGTCGGCCCGGGGGGCCGTTAAATGGCGATCGGACGCGAGGCCAGGG-TCTCACGGCCGCTTCGCCTGCCCCGCCCTTGTTTTTCCTTAACAACGTACGTGTCCTGTCGTCTGATTGATGTGGAGGCGTCCGCCTCCCGAGGTAGAAAAAAATGCAAGAGACAACTTTTGACGGTGGATCTCTTGGCTCACGCATCGATGAAGAACGCAGCCAGCTGCGATAAGTAGTGTGAATTGCAGAATTCAGTGAATCATCGAATCTTTGAACGCAAATGGCGCTCTTGGGTTCTCCCAGGAGCATGTCTGTCTGAGTGTCGGATTGTCATCCATCGCCGGTGCGCGCTCCCGAGCGCGCGTCGGCGGCGTTGAGGCGTCACGGCCTTCCTGGACTCGGCCGTGTCCCTTGAAAGGCAGAGAGACTCGCTGTGGTTCGGGGCTTGTTCCCGCAGCGCACCAGCGGAGGCTAAAAGTGTCAGCACTCCTTCGCGCGCTGCCGGGACCCCGCCGCGCCCGAGTCGCCCAGGCGAACGAGAGCTATG
>M12a_1(1.000)
GATCATGTAGCTGTATGCTCTGTGAACTGTACCCCACCTTATTCAGGGGTCGGCCCGGGGGGCCGTTAAATGGCGATCGGACGCGAGGCCAGGG-TCTCGCGGCCGCTTTGCCTGCCCCGCCCTTGTTTTTCCTTGACAATGTACGTGTCCTGTCGTCTGATTGATGTGGAGGCGTCCGCCTCCCGAGGTAGAAAAAAATGCAAGAGACAACTTTTGACGGTGGATCTCTTGGCTCACGCATCGATGAAGAACGCAGCCAGCTGCGATAAGTAGTGTGAATTGCAGAATTCAGTGAATCATCGAATCTTTGAACGCAAATGGCGCTCTTGGGTTCTCCCAGGAGCATGTCTGTCTGAGTGTCGGATTGTCATCCATCGCCGGTGCGCGCTCCCGAGCGCGCGCCGGCGGCGTTGAGGCGTCACGGCCTTCCTGGAGTCGGCCGTGTCCCTTGAAAGGCAGAGAGACTCGCTGTGGTTCGGGGCTTGTTCCCGCAGCGCACCAGCGGAGGCTAAAAGTGTCAGCACTCCTTCGCGCGCTGCCGGGACCCCGCCGCGCCCGAGTCGCCCAGGCGAACGAGAGCTATG
>M12b_1(1.000)
GATCATGTAGCTGTATGCTCTGTGAACTGTACCGCACCTTATTCAGGGGTCGGCCCGGGGGGCCGTTAAATGGCGATCGGACGCGAGGCCAGGG-TCTCGCGGCCGCTTTGCCTGCCCCGCCCTTGTTTTTCCTTGACAATGTACGTGTCCTGTCGTCTGATTGATGTGGAGGCGTCCGCCTCCCGAGGTAGAAAAAAATGCAAGAGACAACTTTTGACGGTGGATCTCTTGGCTCACGCATCGATGAAGAACGCAGCCAGCTGCGATAAGTAGTGTGAATTGCAGAATTCAGTGAATCATCGAATCTTTGAACGCAAATGGCGCTCTTGGGTTCTCCCAGGAGCATGTCTGTCTGAGTGTCGGATTGTCATCCATCGCCGGTGCGCGCTCCCGAGCGCGCGCCGGCGGCGTTGAGGCGTCACGGCCTTCCTGGAGTCGGCCGTGTCCCTTGAAAGGCAGAGAGACTCGCTGTGGTTCGGGGCTTGTTCCCGCAGCGCACCAGCGGAGGCTAAAAGTGTCAGCACTCCTTCGCGCGCTGCCGGGACCCCGCCGCGCCCGAGTCGCCCAGGCGAACGAGAGCTATG
>M14a_1(1.000)
GATCATGTAGCTGTATGCTCTGTGAACTGTACTGGACCTTATTCAGGGGTCGGCCCGGGGGGCCGTTAAATGGCGATCGGACGCGAGGCCAGGG-TCTCGCGGCCGCTTCGCCTGCCCCGCCCTTGTTTTTCCTTAACAATGTACGTGTCCTGTCGTCTGATTGATGTGGAGGCGTCCGCCTCCCGAGGTAGAAAAAAATGCAAGAGACAACTTTTGACGGTGGATCTCTTGGCTCACGCATCGATGAAGAACGCAGCCAGCTGCGATAAGTAGTGTGAATTGCAGAATTCAGTGAATCATCGAATCTTTGAACGCAAATGGCGCTCTTGGGTTCTCCCAGGAGCATGTCTGTCTGAGTGTCGGATTGTCATCCATCGCCGGTGCGCGCTCCCGAGCGTACGTCGGCGGCGTTGAGGCGTCACGGCCTTCCTGGAGTCGGCCGTGTCCCTCGAAAGGCAGAGAGACTCGCTGTGGTTCGGGGCTTGTTCCCGCAGCGCACCAGCGGAGGCTAAAAGTGTCAGCACTCCTTCGCGCGCTGCCGGGACCCCGCCGCGCCCGAGTCGCCCAGGCGAACGAGAGCTATC
>M14b_1(1.000)
GATCATGTAGCTGTATGCTCTGTGAACTGTACCGCACCTTATTCAGGGGTCGGCCCGGGGGGCCGTTAAATGGCGATCGGACGCGAGGCCAGGG-TCTCGCGGCCGCTTTGCCTGCCCCGCCCTTGTTTTTCCTTGACAATGTACGTGTCCTGTCGTCTGATTGATGTGGAGGCGTCCGCCTCCCGAGGTAGAAAAAAATGCAAGAGACAACTTTTGACGGTGGATCTCTTGGCTCACGCATCGATGAAGAACGCAGCCAGCTGCGATAAGTAGTGTGAATTGCAGAATTCAGTGAATCATCGAATCTTTGAACGCAAATGGCGCTCTTGGGTTCTCCCAGGAGCATGTCTGTCTGAGTGTCGGATTGTCATCCATCGCCGGTGCGCGCTCCCGAGCGCGCGCCGGCGGCGTTGAGGCGTCACGGCCTTCCTGGAGTCGGCCGTGTCCCTTGAAAGGCAGAGAGACTCGCTGTGGTTCGGGGCTTGTTCCCGCAGCGCACCAGCGGAGGCTAAAAGTGTCAGCACTCCTTCGCGCGCTGCCGGGACCCCGCCGCGCCCGAGTCGCCCAGGCGAACGAGAGCTATG
>M15a_1(1.000)
GATCATGTAGCTGTATGCTCTGTGAACTGTACTCGACCTTATTCAGGGGTCGGCCCGGGGGGCCGTTAAATGGCGATCGGACGCGAGGCCAGGG-TCTCACGGCCGCTTCGCCTGCCCCGCCCTTGTTTTTCCTTAACAACGTACGTGTCCTGTCGTCTGATTGATGTGGAGGCGTCCGCCTCCCGAGGTAGAAAAAAATGCAAGAGACAACTTTTGACGGTGGATCTCTTGGCTCACGCATCGATGAAGAACGCAGCCAGCTGCGATAAGTAGTGTGAATTGCAGAATTCAGTGAATCATCGAATCTTTGAACGCAAATGGCGCTCTTGGGTTCTCCCAGGAGCATGTCTGTCTGAGTGTCGGATTGTCATCCATCGCCGGTGCGCGCTCCCGAGCGCGCGTCGGCGGCGTTGAGGCGTCACGGCCTTCCTGGACTCGGCCGTGTCCCTTGAAAGGCAGAGAGACTCGCTGTGGTTCGGGGCTTGTTCCCGCAGCGCACCAGCGGAGGCTAAAAGTGTCAGCACTCCTTCGCGCGCTGCCGGGACCCCGCCGCGCCCGAGTCGCCCAGGCGAACGAGAGCTATG
>M16a_1(1.000)
GATCATGTAGCTGTATGCTCTGTGAACTGTACTCGACCTTATTCAGGGGTCGGCCCGGGGGGCCGTTAAATGGCGATCGGACGCGAGGCCAGGG-TCTCACGGCCGCTTCGCCTGCCCCGCCCTTGTTTTTCCTTAACAACGTACGTGTCCTGTCGTCTGATTGATGTGGAGGCGTCCGCCTCCCGAGGTAGAAAAAAATGCAAGAGACAACTTTTGACGGTGGATCTCTTGGCTCACGCATCGATGAAGAACGCAGCCAGCTGCGATAAGTAGTGTGAATTGCAGAATTCAGTGAATCATCGAATCTTTGAACGCAAATGGCGCTCTTGGGTTCTCCCAGGAGCATGTCTGTCTGAGTGTCGGATTGTCATCCATCGCCGGTGCGCGCTCCCGAGCGCGCGTCGGCGGCGTTGAGGCGTCACGGCCTTCCTGGACTCGGCCGTGTCCCTTGAAAGGCAGAGAGACTCGCTGTGGTTCGGGGCTTGTTCCCGCAGCGCACCAGCGGAGGCTAAAAGTGTCAGCACTCCTTCGCGCGCTGCCGGGACCCCGCCGCGCCCGAGTCGCCCAGGCGAACGAGAGCTATG
>M17a_1(1.000)
GATCATGTAGCTGTATGCTCTGTGAACTGTACTCGACCTTATTCAGGGGTCGGCCCGGGGGGCCGTTAAATGGCGATCGGACGCGAGGCCAGGG-TCTCACGGCCGCTTCGCCTGCCCCGCCCTTGTTTTTCCTTAACAACGTACGTGTCCTGTCGTCTGATTGATGTGGAGGCGTCCGCCTCCCGAGGTAGAAAAAAATGCAAGAGACAACTTTTGACGGTGGATCTCTTGGCTCACGCATCGATGAAGAACGCAGCCAGCTGCGATAAGTAGTGTGAATTGCAGAATTCAGTGAATCATCGAATCTTTGAACGCAAATGGCGCTCTTGGGTTCTCCCAGGAGCATGTCTGTCTGAGTGTCGGATTGTCATCCATCGCCGGTGCGCGCTCCCGAGCGCGCGTCGGCGGCGTTGAGGCGTCACGGCCTTCCTGGACTCGGCCGTGTCCCTTGAAAGGCAGAGAGACTCGCTGTGGTTCGGGGCTTGTTCCCGCAGCGCACCAGCGGAGGCTAAAAGTGTCAGCACTCCTTCGCGCGCTGCCGGGACCCCGCCGCGCCCGAGTCGCCCAGGCGAACGAGAGCTATC
>M17b_1(1.000)
GATCATGTAGCTGTATGCTCTGTGAACTGTACTCGACCTTATTCAGGGGTCGGCCCGGGGGGCCGTTAAATGGCGATCGGACGCGAGGCCAGGG-TCTCACGGCCGCTTCGCCTGCCCCGCCCTTGTTTTTCCTTAACAACGTACGTGTCCTGTCGTCTGATTGATGTGGAGGCGTCCGCCTCCCGAGGTAGAAAAAAATGCAAGAGACAACTTTTGACGGTGGATCTCTTGGCTCACGCATCGATGAAGAACGCAGCCAGCTGCGATAAGTAGTGTGAATTGCAGAATTCAGTGAATCATCGAATCTTTGAACGCAAATGGCGCTCTTGGGTTCTCCCAGGAGCATGTCTGTCTGAGTGTCGGATTGTCATCCATCGCCGGTGCGCGCTCCCGAGCGCGCGTCGGCGGCGTTGAGGCGTCACGGCCTTCCTGGACTCGGCCGTGTCCCTTGAAAGGCAGAGAGACTCGCTGTGGTTCGGGGCTTGTTCCCGCAGCGCACCAGCGGAGGCTAAAAGTGTCAGCACTCCTTCGCGCGCTGCCGGGACCCCGCCGCGCCCGAGTCGCCCAGGCGAACGAGAGCTATG
