# Supplementary material for: Genetic structure of coral-Symbiodinium symbioses on the world’s warmest reefs
Source: PLoS One. 2017 Jun 30;12(6):e0180169. doi: 10.1371/journal.pone.0180169 (PMC5493405; doi:10.1371/journal.pone.0180169)
Supplement: S3 Dataset — (FAS) [file pone.0180169.s013.fas]

>W1_a_1(1.000)
AAGAAGAATTTATTAATTCAGTGTTAGCTACTTGTTTGTGATTGTAAGGGATACCCGCGTCGACTCTTAATGCTAATTCAAGAATGGTTTTAAACGAGGAACAATAAAATGCAAACTTAGGGCTTTGTTGTTTTTAGAACAAGCATGTTGGCAAAATCAATTCCAGATACCCATGTCGATCAGACATGCATTGTAGAATTAAAGAGTCTCTGTTGATCCGTGATCTATAGCCAACCTTAAATGAAAACGTTGGCAGTGAGAAACTTTATCTCTGTTATTAGCATATTCTTGTCGTTTTATGTCAATCAATTTGTTAGTTCCCAGTCCTTACAATGAGTTGTATTTTTTTAATTTAAATTTATCTGTAACCGAAAAATAATCACTTCCAGATACCCTTTACGGTAAATCATCCCACTATTGGAATCAAAGATTTGTTTACCCAAAGTATCGTTA----TCATTATACAGATGATAAAAT
>W1_b_1(1.000)
AAGAAGAATTTATTAATTCAGTGTTAGCTACTTGTTTGTGATTGTAAGGGATACCCGCGTCGACTCTTAATGCTAATTCAAGAATGGTC---AACGAGGAACAATAAAAAGCAAACTTAGGGCTTTGTTGTTTTTAGAACAAGTATGTTGGCAAAATCAATTCCAGATACCCATGTCGATCAGACATGCATTGTAAAATTAAAGAGTCTCTGTTGATCCGTGATCTAAAGCCAACCTTAAATGAAAACGTTGGCAGTGAGAAACTTTATCTCTGTTATTAGCATATTCTTGTCGTTTTATGTCAATCAATTTGTTAGTTCCCAGTCCTTACAATGAGTTGAATTTTTTTAATTTAAATTTATCTGTAACCGAAAAATAATCACTTCCAGATACCCTTTACGGTAAATCATCCCACTATTGCAATCAAAGATTTGTTTACCCAAAGTATCGTTA----TCATTATACAGATGATAAAAT
>W2_a_1(1.000)
AAGAAGAATTTATTAATTCAGTGTTAGCTACTTGTTTGTGATTGTAAGGGATACCCGCGTCGACTCTTAATGCTAATTCAAGAATGGTC---AACGAGGAACAATAAAAAGCAAACTTAGGGCTTTGTTGTTTTTAGAACAAGTATGTTGGCAAAATCAATTCCAGATACCCATGTCGATCAGACATGCATTGTAAAATTAAAGAGTCTCTGTTGATCCGTGATCTAAAGCCAACCTTAAATGAAAACGTTGGCAGTGAGAAACTTTATCTCTGTTATTAGCATATTCTTGTCGTTTTATGTCAATCAATTTGTTAGTTCCCAGTCCTTACAATGAGTTGAATTTTTTTAATTTAAATTTATCTGTAACCGAAAAATAATCACTTCCAGATACCCTTTACGGTAAATCATCCCACTATTGCAATCAAAGATTTGTTTACCCAAAGTATCGTTA----TCATTATACAGATGATAAAAT
>W2_b_1(1.000)
GAGAAGAATTTATTAATTCAGTGTTAGCTACTTGTTTGTGATTGTAAGGGATACCCGCGTCGACTCTTAATGCTAATTCAAGAATGGTTTTAAACGAGGAACAATAAAAAGCAAACTTAGGGCTTTGTTGTTTTTAGAACAAGCATGTTGGCAAAATCAATTCCAGATACCCATGTCGATCAGACATGCATTGTAAAATTAAAGAGTCTCTGTTGATCCGTGATCTAAAGCCAACCTTAAATGAAAACGTTGGCAGTGAGAAACTTTATCTCTGTTATTAGCATATTCTTGTCGTTTTATGTCAATCAATTTGTTAGTTCCCAGTCCTTACAATGAGTTGTATTTTTTTAATTTAAATTTATCTGTAACCGAAAAATAATCACTTCCAGATACCCTTTACGGTAAATCATCCCACTATTGGAATCAAAGATTTGTTTACCCAAAGTATCGTTA----TCATTATACAGATGATAAAAT
>W3_a_1(1.000)
GAGAAGAATTTATTAATTCAGTGTTAGCTACTTGTTTGTGATTGTAAGGGATACCCGCGTCGACTCTTAATGCTAATTCAAGAATGGTTTTAAACGAGGAACAATAAAAAGCAAACTTAGGGCTTTGTTGTTTTTAGAACAAGCATGTTGGCAAAATCAATTCCAGATACCCATGTCGATCAGACATGCATTGTAAAATTAAAGAGTCTCTGTTGATCCGTGATCTAAAGCCAACCTTAAATGAAAACGTTGGCAGTGAGAAACTTTATCTCTGTTATTAGCATATTCTTGTCGTTTTATGTCAATCAATTTGTTAGTTCCCAGTCCTTACAATGAGTTGTATTTTTTTAATTTAAATTTATCTGTAACCGAAAAATAATCACTTCCAGATACCCTTTACGGTAAATCATCCCACTATTGGAATCAAAGATTTGTTTACCCAAAGTATCGTTA----TCATTATACAGATGATAAAAT
>W3_b_1(1.000)
GAGAAGAATTTATTAATTCAGTGTTAGCTACTTGTTTGTGATTGTAAGGGATACCCGCGTCGACTCTTAATGCTAATTCAAGAATGGTTTTAAACGAGGAACAATAAAAAGCAAACTTAGGGCTTTGTTGTTTTTAGAACAAGCATGTTGGCAAAATCAATTCCAGATACCCATGTCGATCAGACATGCATTGTAAAATTAAAGAGTCTCTGTTGATCCGTGATCTAAAGCCAACCTTAAATGAAAACGTTGGCAGTGAGAAACTTTATCTCTGTTATTAGCATATTCTTGTCGTTTTATGTCAATCAATTTGTTAGTTCCCAGTCCTTACAATGAGTTGTATTTTTTTAATTTAAATTTATCTGTAACCGAAAAATAATCACTTCCAGATACCCTTTACGGTAAATCATCCCACTATTGGAATCAAAGATTTGTTTACCCAAAGTATCGTTAATTATCATTATACAGATGATAAAAT
>W4_a_1(1.000)
AAGAAGAATTTATTAATTCAGTGTTAGCTACTTGTTTGTGATTGTAAGGGATACCCGCGTCGACTCTTAATGCTAATTCAAGAATGGTC---AACGAGGAACAATAAAAAGCAAACTTAGGGCTTTGTTGTTTTTAGAACAAGCATGTTGGCAAAATCAATTCCAGATACCCATGTCGATCAGACATGCATTGTAAAATTAAAGAGTCTCTGTTGATCCGTGATCTAAAGCCAACCTTAAATGAAAACGTTGGCAGTGAGAAACTTTATCTCTGTTATTAGCATATTCTTGTCGTTTTGTGTCAATCAATTTGTTAGTTCCCAGTCCTTACAATGAGTTGTATTTTTTTAAAT-AAATTTATCTGTAACCGAAAAATAATCACTTCCAGATACCCTTTACGGTAAATCATCCCACTATTGGAATCAAAGATTTGTTTACCCAAAGTATCGTTA----TCATTATACAGATGATAAAAT
>W4_b_1(1.000)
GAGAAGAATTTATTAATTCAGTGTTAGCTACTTGTTTGTGATTGTAAGGGATACCCGCGTCGACTCTTAATGCTAATTCAAGAATGGTTTTAAACGAGGAACAATAAAAAGCAAACTTAGGGCTTTGTTGTTTTTAGAACAAGCATGTTGGCAAAATCAATTCCAGATACCCATGTCGATCAGACATGCATTGTAAAATTAAAGAGTCTCTGTTGATCCGTGATCTAAAGCCAACCTTAAATGAAAACGTTGGCAGTGAGAAACTTTATCTCTGTTATTAGCATATTCTTGTCGTTTTATGTCAATCAATTTGTTAGTTCCCAGTCCTTACAATGAGTTGTATTTTTTTAATTTAAATTTATCTGTAACCGAAAAATAATCACTTCCAGATACCCTTTACGGTAAATCATCCCACTATTGGAATCAAAGATTTGTTTACCCAAAGTATCGTTAATTATCATTATACAGATGATAAAAT
>W6_a_1(1.000)
AAGAAGAATTTATTAATTCAGTGTTAGCTACTTGTTTGTGATTGTAAGGGATACCCGCGTCGACTCTTAATGCTAATTCAAGAATGGTC---AACGAGGAACAATAAAAAGCAAACTTAGGGCTTTGTTGTTTTTAGAACAAGTATGTTGGCAAAATCAATTCCAGATACCCATGTCGATCAGACATGCATTGTAAAATTAAAGAGTCTCTGTTGATCCGTGATCTAAAGCCAACCTTAAATGAAAACGTTGGCAGTGAGAAACTTTATCTCTGTTATTAGCATATTCTTGTCGTTTTATGTCAATCAATTTGTTAGTTCCCAGTCCTTACAATGAGTTGAATTTTTTTAATTTAAATTTATCTGTAACCGAAAAATAATCACTTCCAGATACCCTTTACGGTAAATCATCCCACTATTGCAATCAAAGATTTGTTTACCCAAAGTATCGTTA----TCATTATACAGATGATAAAAT
>W6_b_1(1.000)
GAGAAGAATTTATTAATTCAGTGTTAGCTACTTGTTTGTGATTGTAAGGGATACCCGCGTCGACTCTTAATGCTAATTCAAGAATGGTTTTAAACGAGGAACAATAAAAAGCAAACTTAGGGCTTTGTTGTTTTTAGAACAAGCATGTTGGCAAAATCAATTCCAGATACCCATGTCGATCAGACATGCATTGTAAAATTAAAGAGTCTCTGTTGATCCGTGATCTAAAGCCAACCTTAAATGAAAACGTTGGCAGTGAGAAACTTTATCTCTGTTATTAGCATATTCTTGTCGTTTTATGTCAATCAATTTGTTAGTTCCCAGTCCTTACAATGAGTTGTATTTTTTTAATTTAAATTTATCTGTAACCGAAAAATAATCACTTCCAGATACCCTTTACGGTAAATCATCCCACTATTGGAATCAAAGATTTGTTTACCCAAAGTATCGTTAATTATCATTATACAGATGATAAAAT
>W7_a_1(1.000)
AAGAAGAATTTATTAATTCAGTGTTAGCTACTTGTTTGTGATTGTAAGGGATACCCGCGTCGACTCTTAATGCTAATTCAAGAATGGTTTTAAACGAGGAACAATAAAAAGCAAACTTAGGGCTTTGTTGTTTTTAGAACAAGCATGTTGGCAAAATCAATTCCAGATACCCATGTCGATCAGACATGCATTGTAGAATTAAAGAGTCTCTGTTGATCCGTGATCTATAGCCAACCTTAAATGAAAACGTTGGCAGTGAGAAACTTTATCTCTGTTATTAGCATATTCTTGTCGTTTTATGTCAATCAATTTGTTAGTTCCCAGTCCTTACAATGAGTTGTATTTTTTTAATTTAAATTTATCTGTAACCGAAAAATAATCACTTCCAGATACCCTTTACGGTAAATCATCCCACTATTGGAATCAAAGATTTGTTTACCCAAAGTATCGTTA----TCATTATACAGATGATAAAAT
>W7_b_1(1.000)
AAGAAGAATTTATTAATTCAGTGTTAGCTACTTGTTTGTGATTGTAAGGGATACCCGCGTCGACTCTTAATGCTAATTCAAGAATGGTC---AACGAGGAACAATAAAAAGCAAACTTAGGGCTTTGTTGTTTTTAGAACAAGCATGTTGGCAAAATCAATTCCAGATACCCATGTCGATCAGACATGCATTGTAAAATTAAAGAGTCTCTGTTGATCCGTGATCTAAAGCCAACCTTAAATGAAAACGTTGGCAGTGAGAAACTTTATCTCTGTTATTAGCATATTCTTGTCGTTTTATGTCAATCAATTTGTTAGTTCCCAGTCCTTACAATGAGTTGAATTTTTTTAATTTAAATTTATCTGTAACCGAAAAATAATCACTTCCAGATACCCTTTACGGTAAATCATCCCACTATTGCAATCAAAGATTTGTTTACCCAAAGTATCGTTA----TCATTATACAGATGATAAAAT
>W8_a_1(1.000)
GAGAAGAATTTATTAATTCAGTGTTAGCTACTTGTTTGTGATTGTAAGGGATACCCGCGTCGACTCTTAATGCTAATTCAAGAATGGTTTTAAACGAGGAACAATAAAAAGCAAACTTAGGGCTTTGTTGTTTTTAGAACAAGCATGTTGGCAAAATCAATTCCAGATACCCATGTCGATCAGACATGCATTGTAAAATTAAAGAGTCTCTGTTGATCCGTGATCTAAAGCCAACCTTAAATGAAAACGTTGGCAGTGAGAAACTTTATCTCTGTTATTAGCATATTCTTGTCGTTTTATGTCAATCAATTTGTTAGTTCCCAGTCCTTACAATGAGTTGTATTTTTTTAATTTAAATTTATCTGTAACCGAAAAATAATCACTTCCAGATACCCTTTACGGTAAATCATCCCACTATTGGAATCAAAGATTTGTTTACCCAAAGTATCGTTA----TCATTATACAGATGATAAAAT
>W8_b_1(1.000)
GAGAAGAATTTATTAATTCAGTGTTAGCTACTTGTTTGTGATTGTAAGGGATACCCGCGTCGACTCTTAATGCTAATTCAAGAATGGTTTTAAACGAGGAACAATAAAAAGCAAACTTAGGGCTTTGTTGTTTTTAGAACAAGCATGTTGGCAAAATCAATTCCAGATACCCATGTCGATCAGACATGCATTGTAAAATTAAAGAGTCTCTGTTGATCCGTGATCTAAAGCCAACCTTAAATGAAAACGTTGGCAGTGAGAAACTTTATCTCTGTTATTAGCATATTCTTGTCGTTTTATGTCAATCAATTTGTTAGTTCCCAGTCCTTACAATGAGTTGTATTTTTTTAATTTAAATTTATCTGTAACCGAAAAATAATCACTTCCAGATACCCTTTACGGTAAATCATCCCACTATTGGAATCAAAGATTTGTTTACCCAAAGTATCGTTAATTATCATTATACAGATGATAAAAT
>W10a_1(1.000)
GAGAAGAATTTATTAATTCAGTGTTAGCTACTTGTTTGTGATTGTAAGGGATACCCGCGTCGACTCTTAATGCTAATTCAAGAATGGTTTTAAACGAGGAACAATAAAAAGCAAACTTAGGGCTTTGTTGTTTTTAGAACAAGCATGTTGGCAAAATCAATTCCAGATACCCATGTCGATCAGACATGCATTGTAAAATTAAAGAGTCTCTGTTGATCCGTGATCTAAAGCCAACCTTAAATGAAAACGTTGGCAGTGAGAAACTTTATCTCTGTTATTAGCATATTCTTGTCGTTTTATGTCAATCAATTTGTTAGTTCCCAGTCCTTACAATGAGTTGTATTTTTTTAATTTAAATTTATCTGTAACCGAAAAATAATCACTTCCAGATACCCTTTACGGTAAATCATCCCACTATTGGAATCAAAGATTTGTTTACCCAAAGTATCGTTA----TCATTATACAGATGATAAAAT
>W10b_1(1.000)
GAGAAGAATTTATTAATTCAGTGTTAGCTACTTGTTTGTGATTGTAAGGGATACCCGCGTCGACTCTTAATGCTAATTCAAGAATGGTTTTAAACGAGGAACAATAAAAAGCAAACTTAGGGCTTTGTTGTTTTTAGAACAAGCATGTTGGCAAAATCAATTCCAGATACCCATGTCGATCAGACATGCATTGTAAAATTAAAGAGTCTCTGTTGATCCGTGATCTAAAGCCAACCTTAAATGAAAACGTTGGCAGTGAGAAACTTTATCTCTGTTATTAGCATATTCTTGTCGTTTTATGTCAATCAATTTGTTAGTTCCCAGTCCTTACAATGAGTTGTATTTTTTTAATTTAAATTTATCTGTAACCGAAAAATAATCACTTCCAGATACCCTTTACGGTAAATCATCCCACTATTGGAATCAAAGATTTGTTTACCCAAAGTATCGTTA----TCATTATACAGATGATAAAAT
>W11a_1(0.999)
AAGAAGAATTTATTAATTCAGTGTTAGCTACTTGTTTGTGATTGTAAGGGATACCCGCGTCGACTCTTAATGCTAATTCAAGAATGGTTTTAAACGAGGAACAATAAAAAGCAAACTTAGGGCTTTGTTGTTTTTAGAACAAGCATGTTGGCAAAATCAATTCCAGATACCCATGTCGATCAGACATGCATTGTAGAATTAAAGAGTCTCTGTTGATCCGTGATCTATAGCCAACCTTAAATGAAAACGTTGGCAGTGAGAAACTTTATCTCTGTTATTAGCATATTCTTGTCGTTTTATGTCAATCAATTTGTTAGTTCCCAGTCCTTACAATGAGTTGTATTTTTTTAATTTAAATTTATCTGTAACCGAAAAATAATCACTTCCAGATACCCTTTACGGTAAATCATCCCACTATTGGAATCAAAGATTTGTTTACCCAAAGTATCGTTA----TCATTATACAGATGATAAAAT
>W11b_1(0.999)
GAGAAGAATTTATTAATTCAGTGTTAGCTACTTGTTTGTGATTGTAAGGGATACCCGCGTCGACTCTTAATGCTAATTCAAGAATGGTTTTAAACGAGGAACAATAAAAAGCAAACTTAGGGCTTTGTTGTTTTTAGAACAAGCATGTTGGCAAAATCAATTCCAGATACCCATGTCGATCAGACATGCATTGTAAAATTAAAGAGTCTCTGTTGATCCGTGATCTAAAGCCAACCTTAAATGAAAACGTTGGCAGTGAGAAACTTTATCTCTGTTATTAGCATATTCTTGTCGTTTTATGTCAATCAATTTGTTAGTTCCCAGTCCTTACAATGAGTTGTATTTTTTTAATTTAAATTTATCTGTAACCGAAAAATAATCACTTCCAGATACCCTTTACGGTAAATCATCCCACTATTGGAATCAAAGATTTGTTTACCCAAAGTATCGTTA----TCATTATACAGATGATAAAAT
>W12_a_1(1.000)
AAGAAGAATTTATTAATTCAGTGTTAGCTACTTGTTTGTGATTGTAAGGGATACCCGCGTCGACTCTTAATGCTAATTCAAGAATGGTTTTAAACGAGGAACAATAAAAAGCAAACTTAGGGCTTTGTTGTTTTTAGAACAAGCATGTTGGCAAAATCAATTCCAGATACCCATGTCGATCAGACATGCATTGTAGAATTAAAGAGTCTCTGTTGATCCGTGATCTATAGCCAACCTTAAATGAAAACGTTGGCAGTGAGAAACTTTATCTCTGTTATTAGCATATTCTTGTCGTTTTATGTCAATCAATTTGTTAGTTCCCAGTCCTTACAATGAGTTGTATTTTTTTAATTTAAATTTATCTGTAACCGAAAAATAATCACTTCCAGATACCCTTTACGGTAAATCATCCCACTATTGGAATCAAAGATTTGTTTACCCAAAGTATCGTTA----TCATTATACAGATGATAAAAT
>W12_b_1(1.000)
AAGAAGAATTTATTAATTCAGTGTTAGCTACTTGTTTGTGATTGTAAGGGATACCCGCGTCGACTCTTAATGCTAATTCAAGAATGGTC---AACGAGGAACAATAAAAAGCAAACTTAGGGCTTTGTTGTTTTTAGAACAAGTATGTTGGCAAAATCAATTCCAGATACCCATGTCGATCAGACATGCATTGTAAAATTAAAGAGTCTCTGTTGATCCGTGATCTAAAGCCAACCTTAAATGAAAACGTTGGCAGTGAGAAACTTTATCTCTGTTATTAGCATATTCTTGTCGTTTTATGTCAATCAATTTGTTAGTTCCCAGTCCTTACAATGAGTTGAATTTTTTTAATTTAAATTTATCTGTAACCGAAAAATAATCACTTCCAGATACCCTTTACGGTAAATCATCCCACTATTGCAATCAAAGATTTGTTTACCCAAAGTATCGTTA----TCATTATACAGATGATAAAAT
>W13_a_1(1.000)
AAGAAGAATTTATTAATTCAGTGTTAGCTACTTGTTTGTGATTGTAAGGGATACCCGCGTCGACTCTTAATGCTAATTCAAGAATGGTTTTAAACGAGGAACAATAAAAAGCAAACTTAGGGCTTTGTTGTTTTTAGAACAAGCATGTTGGCAAAATCAATTCCAGATACCCATGTCGATCAGACATGCATTGTAAAATTAAAGAGTCTCTGTTGATCCGTGATCTAAAGCCAACCTTAAATGAAAACGTTGGCAGTGAGAAACTTTATCTCTGTTATTAGCATAGTCTTGTCGTTTTATGTCAATCAATTTGTTAGTTCCCAGTCCTTACAATGAGTTGTATTTTTTTAATTTAAATTTATCTGTAACCGAAAAATAATAACTTCCAGATACCCTTTACGGTAAATCATCCCACTATTGGAATCAAAGATTTGTTTACCCAAAGTATCGTTA----TCATTATACAGATGATAAAAT
>W13_b_1(1.000)
GAGAAGAATTTATTAATTCAGTGTTAGCTACTTGTTTGTGATTGTAAGGGATACCCGCGTCGACTCTTAATGCTAATTCAAGAATGGTTTTAAACGAGGAACAATAAAAAGCAAACTTAGGGCTTTGTTGTTTTTAGAACAAGCATGTTGGCAAAATCAATTCCAGATACCCATGTCGATCAGACATGCATTGTAAAATTAAAGAGTCTCTGTTGATCCGTGATCTAAAGCCAACCTTAAATGAAAACGTTGGCAGTGAGAAACTTTATCTCTGTTATTAGCATATTCTTGTCGTTTTATGTCAATCAATTTGTTAGTTCCCAGTCCTTACAATGAGTTGTATTTTTTTAATTTAAATTTATCTGTAACCGAAAAATAATCACTTCCAGATACCCTTTACGGTAAATCATCCCACTATTGGAATCAAAGATTTGTTTACCCAAAGTATCGTTAATTATCATTATACAGATGATAAAAT
>W14a_1(0.999)
AAGAAGAATTTATTAATTCAGTGTTAGCTACTTGTTTGTGATTGTAAGGGATACCCGCGTCGACTCTTAATGCTAATTCAAGAATGGTTTTAAACGAGGAACAATAAAAAGCAAACTTAGGGCTTTGTTGTTTTTAGAACAAGCATGTTGGCAAAATCAATTCCAGATACCCATGTCGATCAGACATGCATTGTAGAATTAAAGAGTCTCTGTTGATCCGTGATCTATAGCCAACCTTAAATGAAAACGTTGGCAGTGAGAAACTTTATCTCTGTTATTAGCATATTCTTGTCGTTTTATGTCAATCAATTTGTTAGTTCCCAGTCCTTACAATGAGTTGTATTTTTTTAATTTAAATTTATCTGTAACCGAAAAATAATCACTTCCAGATACCCTTTACGGTAAATCATCCCACTATTGGAATCAAAGATTTGTTTACCCAAAGTATCGTTA----TCATTATACAGATGATAAAAT
>W14b_1(0.999)
GAGAAGAATTTATTAATTCAGTGTTAGCTACTTGTTTGTGATTGTAAGGGATACCCGCGTCGACTCTTAATGCTAATTCAAGAATGGTTTTAAACGAGGAACAATAAAAAGCAAACTTAGGGCTTTGTTGTTTTTAGAACAAGCATGTTGGCAAAATCAATTCCAGATACCCATGTCGATCAGACATGCATTGTAAAATTAAAGAGTCTCTGTTGATCCGTGATCTAAAGCCAACCTTAAATGAAAACGTTGGCAGTGAGAAACTTTATCTCTGTTATTAGCATATTCTTGTCGTTTTATGTCAATCAATTTGTTAGTTCCCAGTCCTTACAATGAGTTGTATTTTTTTAATTTAAATTTATCTGTAACCGAAAAATAATCACTTCCAGATACCCTTTACGGTAAATCATCCCACTATTGGAATCAAAGATTTGTTTACCCAAAGTATCGTTA----TCATTATACAGATGATAAAAT
>W15_a_1(1.000)
AAGAAGAATTTATTAATTCAGTGTTAGCTACTTGTTTGTGATTGTAAGGGATACCCGCGTCGACTCTTAATGCTAATTCAAGAATGGTTTTAAACGAGGAACAATAAAAAGCAAACTTAGGGCTTTGTTGTTTTTAGAACAAGCATGTTGGCAAAATCAATTCCAGATACCCATGTCGATCAGACATGCATTGTAAAATTAAAGAGTCTCTGTTGATCCGTGATCTAAAGCCAACCTTAAATGAAAACGTTGGCAGTGAGAAACTTTATCTCTGTTATTAGCATATTCTTGTCGTTTTATGTCAATCAATTTGTTAGTTCCCAGTCCTTACAATGAGTTGTATTTTTTTAATTTAAATTTATCTGTAACCGAAAAATAATCACTTCCAGATACCCTTTACGGTAAATCATCCCACTATTGGAATCAAAGATTTGTTTACCCAAAGTATCGTTA----TCATTATACAGATGATAAAAT
>W15_b_1(1.000)
AAGAAGAATTTATTAATTCAGTGTTAGCTACTTGTTTGTGATTGTAAGGGATACCCGCGTCGACTCTTAATGCTAATTCAAGAATGGTC---AACGAGGAACAATAAAAAGCAAACTTAGGGCTTTGTTGTTTTTAGAACAAGCATGTTGGCAAAATCAATTCCAGATACCCATGTCGATCAGACATGCATTGTAAAATTAAAGAGTCTCTGTTGATCCGTGATCTAAAGCCAACCTTAAATGAAAACGTTGGCAGTGAGAAACTTTATCTCTGTTATTAGCATATTCTTGTCGTTTTATGTCAATCAGTTTGTTAGTTCCCAGTCCTTACAATGAGTTGTATTTTTTTAATTTAAATTTATCTGTAACCGAAAAATAATCACTTCCAGATACCCTTTACGGTAAATCATCCCACTATTGGAATCAAAGATTTGTTTACCCAAAGTATCGTTA----TCATTATACAGATGATAAAAT
>W16_a_1(1.000)
AAGAAGAATTTATTAATTCAGTGTTAGCTACTTGTTTGTGATTGTAAGGGATACCCGCGTCGACTCTTAATGCTAATTCAAGAATGGTC---AACGAGGAACAATAAAAAGCAAACTTAGGGCTTTGTTGTTTTTAGAACAAGTATGTTGGCAAAATCAATTCCAGATACCCATGTCGATCAGACATGCATTGTAAAATTAAAGAGTCTCTGTTGATCCGTGATCTAAAGCCAACCTTAAATGAAAACGTTGGCAGTGAGAAACTTTATCTCTGTTATTAGCATATTCTTGTCGTTTTATGTCAATCAATTTGTTAGTTCCCAGTCCTTACAATGAGTTGAATTTTTTTAATTTAAATTTATCTGTAACCGAAAAATAATCACTTCCAGATACCCTTTACGGTAAATCATCCCACTATTGCAATCAAAGATTTGTTTACCCAAAGTATCGTTA----TCATTATACAGATGATAAAAT
>W16_b_1(1.000)
GAGAAGAATTTATTAATTCAGTGTTAGCTACTTGTTTGTGATTGTAAGGGATACCCGCGTCGACTCTTAATGCTAATTCAAGAATGGTTTTAAACGAGGAACAATAAAAAGCAAACTTAGGGCTTTGTTGTTTTTAGAACAAGCATGCTGGCAAAATCAATTCCAGATACCCATGTCGATCAGACATGCATTGTAAAATTAAAGAGTCTCTGTTGATCCGTGATCTAAAGCCAACCTTAAATGAAAACGTTGGCAGTGAGAAACTTTATCTCTGTTATTAGCATATTCTTGTCGTTTTATGTCAATCAATTTGTTAGTTCCCAGTCCTTACAATGAGTTGTATTTTTTTAATTTAAATTTATCTGTAACCGAAAAATAATCACTTCCAGATACCCTTTACGGTAAATCATCCCACTATTGGAATCAAAGATTTGTTTACCCAAAGTATCGTTA----TCATTATACAGATGATAAAAT
>W17a_1(1.000)
AAGAAGAATTTATTAATTCAGTGTTAGCTACTTGTTTGTGATTGTAAGGGATACCCGCGTCGACTCTTAATGCTAATTCAAGAATGGTTTTAAACGAGGAACAATAAAAAGCAAACTTAGGGCTTTGTTGTTTTTAGAACAAGCATGTTGGCAAAATCAATTCCAGATACCCATGTCGATCAGACATGCATTGTAAAATTAAAGAGTCTCTGTTGATCCGTGATCTAAAGCCAACCTTAAATGAAAACGTTGGCAGTGAGAAACTTTATCTCTGTTATTAGCATATTCTTGTCGTTTTATGTCAATCAATTTGTTAGTTCCCAGTCCTTACAATGAGTTGTATTTTTTTAATTTAAATTTATCTGTAACCGAAAAATAATCACTTCCAGATACCCTTTACGGTAAATCATCCCACTATTGGAATCAAAGATTTGTTTACCCAAAGTATCGTTA----TCATTATACAGATGATAAAAT
>W17b_1(1.000)
AAGAAGAATTTATTAATTCAGTGTTAGCTACTTGTTTGTGATTGTAAGGGATACCCGCGTCGACTCTTAATGCTAATTCAAGAATGGTTTTAAACGAGGAACAATAAAAAGCAAACTTAGGGCTTTGTTGTTTTTAGAACAAGCATGTTGGCAAAATCAATTCCAGATACCCATGTCGATCAGACATGCATTGTAGAATTAAAGAGTCTCTGTTGATCCGTGATCTATAGCCAACCTTAAATGAAAACGTTGGCAGTGAGAAACTTTATCTCTGTTATTAGCATATTCTTGTCGTTTTATGTCAATCAATTTGTTAGTTCCCAGTCCTTACAATGAGTTGTATTTTTTTAATTTAAATTTATCTGTAACCGAAAAATAATCACTTCCAGATACCCTTTACGGTAAATCATCCCACTATTGGAATCAAAGATTTGTTTACCCAAAGTATCGTTA----TCATTATACAGATGATAAAAT
>S1_a_1(1.000)
AAGAAGAATTTATTAATTCAGTGTTAGCTACTTGTTTGTGATTGTAAGGGATACCCGCGTCGACTCTTAATGCTAATTCAAGAATGGTTTTAAACGAGGAACAATAAAAAGCAAACTTAGGGCTTTGTTGTTTTTAGAACAAGCATGTTGGCAAAATCAATTCCAGATACCCATGTCGATCAGACATGCATTGTAAAATTAAAGAGTCTCTGTTGATCCGTGATCTAAAGCCAACCTTAAATGAAAACGTTGGCAGTGAGAAACTTTATCTCTGTTATTAGCATATTCTTGTCGTTTTATGTCAATCAATTTGTTAGTTCCCAGTCCTTACAATGAGTTGTATTTTTTTAATTTAAATTTATCTGTAACCGAAAAATAATCACTTCCAGATACCCTTTACGGTAAATCATCCCACTATTGGAATCAAAGATTTGTTTACCCAAAGTATCGTTA----TCATTATACAGATGATAAAAT
>S1_b_1(1.000)
AAGAAGAATTTATTAATTCAGTGTTAGCTACTTGTTTGTGATTGTAAGGGATACCCGCGTCGACTCTTAATGCTAATTCAAGAATGGTC---AACGAGGAACAATAAAAAGCAAACTTAGGGCTTTGTTGTTTTTAGAACAAGCATGTTGGCAAAATCAATTCCAGATACCCATGTCGATCAGACATGCATTGTAAAATTAAAGAGTCTCTGTTGATCCGTGATCTAAAGCCAACCTTAAATGAAAACGTTGGCAGTGAGAAACTTTATCTCTGTTATTAGCATATTCTTGTCGTTTTATGTCAATCAATTTGTTAGTTCCCAGTCCTTACAATGAGTTGAATTTTTTTAATTTAAATTTATCTGTAACCGAAAAATAATCACTTCCAGATACCCTTTACGGTAAATCATCCCACTATTGCAATCAAAGATTTGTTTACCCAAAGTATCGTTA----TCATTATACAGATGATAAAAT
>S2_a_1(1.000)
GAGAAGAATTTATTAATTCAGTGTTAGCTACTTGTTTGTGATTGTAAGGGATACCCGCGTCGACTCTTAATGCTAATTCAAGAATGGTTTTAAACGAGGAACAATAAAAAGCAAACTTAGGGCTTTGTTGTTTTTAGAACAAGCATGTTGGCAAAATCAATTCCAGATACCCATGTCGATCAGACATGCATTGTAAAATTAAAGAGTCTCTGTTGATCCGTGATCTAAAGCCAACCTTAAATGAAAACGTTGGCAGTGAGAAACTTTATCTCTGTTATTAGCATATTCTTGTCGTTTTATGTCAATCAATTTGTTAGTTCCCAGTCCTTACAATGAGTTGTATTTTTTTAATTTAAATTTATCTGTAACCGAAAAATAATCACTTCCAGATACCCTTTACGGTAAATCATCCCACTATTGGAATCAAAGATTTGTTTACCCAAAGTATCGTTA----TCATTATACAGATGATAAAAT
>S2_b_1(1.000)
GAGAAGAATTTATTAATTCAGTGTTAGCTACTTGTTTGTGATTGTAAGGGATACCCGCGTCGACTCTTAATGCTAATTCAAGAATGGTTTTAAACGAGGAACAATAAAAAGCAAACTTAGGGCTTTGTTGTTTTTAGAACAAGCATGTTGGCAAAATCAATTCCAGATACCCATGTCGATCAGACATGCATTGTAAAATTAAAGAGTCTCTGTTGATCCGTGATCTAAAGCCAACCTTAAATGAAAACGTTGGCAGTGAGAAACTTTATCTCTGTTATTAGCATATTCTTGTCGTTTTATGTCAATCAATTTGTTAGTTCCCAGTCCTTACAATGAGTTGTATTTTTTTAATTTAAATTTATCTGTAACCGAAAAATAATCACTTCCAGATACCCTTTACGGTAAATCATCCCACTATTGGAATCAAAGATTTGTTTACCCAAAGTATCGTTAATTATCATTATACAGATGATAAAAT
>S3_a_1(1.000)
AAGAAGAATTTATTAATTCAGTGTTAGCTACTTGTTTGTGATTGTAAGGGATACCCGCGTCGACTCTTAATGCTAATTCAAGAATGGTTTTAAACGAGGAACAATAAAAAGCAAACTTAGGGCTTTGTTGTTTTTAGAACAAGCATGTTGGCAAAATCAATTCCAGATACCCATGTCGATCAGACATGCATTGTAGAATTAAAGAGTCTCTGTTGATCCGTGATCTATAGCCAACCTTAAATGAAAACGTTGGCAGTGAGAAACTTTATCTCTGTTATTAGCATATTCTTGTCGTTTTATGTCAATCAATTTGTTAGTTCCCAGTCCTTACAATGAGTTGTATTTTTTTAATTTAAATTTATCTGTAACCGAAAAATAATCACTTCCAGATACCCTTTACGGTAAATCATCCCACTATTGGAATCAAAGATTTGTTTACCCAAAGTATCGTTA----TCATTATACAGATGATAAAAT
>S3_b_1(1.000)
AAGAAGAATTTATTAATTCAGTGTTAGCTACTTGTTTGTGATTGTAAGGGATACCCGCGTCGACTCTTAATGCTAATTCAAGAATGGTC---AACGAGGAACAATAAAAAGCAAACTTAGGGCTTTGTTGTTTTTAGAACAAGCATGTTGGCAAAATCAATTCCAGATACCCATGTCGATCAGACATGCATTGTAAAATTAAAGAGTCTCTGTTGATCCGTGATCTAAAGCCAACCTTAAATGAAAACGTTGGCAGTGAGAAACTTTATCTCTGTTATTAGCATATTCTTGTCGTTTTATGTCAATCAATTTGTTAGTTCCCAGTCCTTACAATGAGTTGTATTTTTTTAATTTAAATTTATCTGTAACCGAAAAATAATCACTTCCAGATACCCTTTACGGTAAATCATCCCACTATTGGAATCAAAGATTTGTTTACCCAAAGTATCGTTA----TCATTATACAGATGATAAAAT
>S4a_1(1.000)
GAGAAGAATTTATTAATTCAGTGTTAGCTACTTGTTTGTGATTGTAAGGGATACCCGCGTCGACTCTTAATGCTAATTCAAGAATGGTTTTAAACGAGGAACAATAAAAAGCAAACTTAGGGCTTTGTTGTTTTTAGAACAAGCATGTTGGCAAAATCAATTCCAGATACCCATGTCGATCAGACATGCATTGTAAAATTAAAGAGTCTCTGTTGATCCGTGATCTAAAGCCAACCTTAAATGAAAACGTTGGCAGTGAGAAACTTTATCTCTGTTATTAGCATATTCTTGTCGTTTTATGTCAATCAATTTGTTAGTTCCCAGTCCTTACAATGAGTTGTATTTTTTTAATTTAAATTTATCTGTAACCGAAAAATAATCACTTCCAGATACCCTTTACGGTAAATCATCCCACTATTGGAATCAAAGATTTGTTTACCCAAAGTATCGTTA----TCATTATACAGATGATAAAAT
>S4b_1(1.000)
GAGAAGAATTTATTAATTCAGTGTTAGCTACTTGTTTGTGATTGTAAGGGATACCCGCGTCGACTCTTAATGCTAATTCAAGAATGGTTTTAAACGAGGAACAATAAAAAGCAAACTTAGGGCTTTGTTGTTTTTAGAACAAGCATGTTGGCAAAATCAATTCCAGATACCCATGTCGATCAGACATGCATTGTAAAATTAAAGAGTCTCTGTTGATCCGTGATCTAAAGCCAACCTTAAATGAAAACGTTGGCAGTGAGAAACTTTATCTCTGTTATTAGCATATTCTTGTCGTTTTATGTCAATCAATTTGTTAGTTCCCAGTCCTTACAATGAGTTGTATTTTTTTAATTTAAATTTATCTGTAACCGAAAAATAATCACTTCCAGATACCCTTTACGGTAAATCATCCCACTATTGGAATCAAAGATTTGTTTACCCAAAGTATCGTTA----TCATTATACAGATGATAAAAT
>S6a_1(1.000)
GAGAAGAATTTATTAATTCAGTGTTAGCTACTTGTTTGTGATTGTAAGGGATACCCGCGTCGACTCTTAATGCTAATTCAAGAATGGTTTTAAACGAGGAACAATAAAAAGCAAACTTAGGGCTTTGTTGTTTTTAGAACAAGCATGTTGGCAAAATCAATTCCAGATACCCATGTCGATCAGACATGCATTGTAAAATTAAAGAGTCTCTGTTGATCCGTGATCTAAAGCCAACCTTAAATGAAAACGTTGGCAGTGAGAAACTTTATCTCTGTTATTAGCATATTCTTGTCGTTTTATGTCAATCAATTTGTTAGTTCCCAGTCCTTACAATGAGTTGTATTTTTTTAATTTAAATTTATCTGTAACCGAAAAATAATCACTTCCAGATACCCTTTACGGTAAATCATCCCACTATTGGAATCAAAGATTTGTTTACCCAAAGTATCGTTA----TCATTATACAGATGATAAAAT
>S6b_1(1.000)
GAGAAGAATTTATTAATTCAGTGTTAGCTACTTGTTTGTGATTGTAAGGGATACCCGCGTCGACTCTTAATGCTAATTCAAGAATGGTTTTAAACGAGGAACAATAAAAAGCAAACTTAGGGCTTTGTTGTTTTTAGAACAAGCATGTTGGCAAAATCAATTCCAGATACCCATGTCGATCAGACATGCATTGTAAAATTAAAGAGTCTCTGTTGATCCGTGATCTAAAGCCAACCTTAAATGAAAACGTTGGCAGTGAGAAACTTTATCTCTGTTATTAGCATATTCTTGTCGTTTTATGTCAATCAATTTGTTAGTTCCCAGTCCTTACAATGAGTTGTATTTTTTTAATTTAAATTTATCTGTAACCGAAAAATAATCACTTCCAGATACCCTTTACGGTAAATCATCCCACTATTGGAATCAAAGATTTGTTTACCCAAAGTATCGTTA----TCATTATACAGATGATAAAAT
>S7_a_1(1.000)
AAGAAGAATTTATTAATTCAGTGTTAGCTACTTGTTTGTGATTGTAAGGGATACCCGCGTCGACTCTTAATGCTAATTCAAGAATGGTC---AACGAGGAACAATAAAAAGCAAACTTAGGGCTTTGTTGTTTTTAGAACAAGCATGTTGGCAAAATCAATTCCAGATACCCATGTCGATCAGACATGCATTGTAAAATTAAAGAGTCTCTGTTGATCCGTGATCTAAAGCCAACCTTAAATGAAAACGTTGGCAGTGAGAAACTTTATCTCTGTTATTAGCATATTCTTGTCGTTTTATGTCAATCAATTTGTTAGTTCCCAGTCCTTACAATGAGTTGAATTTTTTTAATTTAAATTTATCTGTAACCGAAAAATAATCACTTCCAGATACCCTTTACGGTAAATCATCCCACTATTGCAATCAAAGATTTGTTTACCCAAAGTATCGTTA----TCATTATACAGATGATAAAAT
>S7_b_1(1.000)
GAGAAGAATTTATTAATTCAGTGTTAGCTACTTGTTTGTGATTGTAAGGGATACCCGCGTCGACTCTTAATGCTAATTCAAGAATGGTTTTAAACGAGGAACAATAAAAAGCAAACTTAGGGCTTTGTTGTTTTTAGAACAAGCATGTTGGCAAAATCAATTCCAGATACCCATGTCGATCAGACATGCATTGTAAAATTAAAGAGTCTCTGTTGATCCGTGATCTAAAGCCAACCTTAAATGAAAACGTTGGCAGTGAGAAACTTTATCTCTGTTATTAGCATATTCTTGTCGTTTTATGTCAATCAATTTGTTAGTTCCCAGTCCTTACAATGAGTTGTATTTTTTTAATTTAAATTTATCTGTAACCGAAAAATAATCACTTCCAGATACCCTTTACGGTAAATCATCCCACTATTGGAATCAAAGATTTGTTTACCCAAAGTATCGTTA----TCATTATACAGATGATAAAAT
>S8a_1(0.999)
AAGAAGAATTTATTAATTCAGTGTTAGCTACTTGTTTGTGATTGTAAGGGATACCCGCGTCGACTCTTAATGCTAATTCAAGAATGGTTTTAAACGAGGAACAATAAAAAGCAAACTTAGGGCTTTGTTGTTTTTAGAACAAGCATGTTGGCAAAATCAATTCCAGATACCCATGTCGATCAGACATGCATTGTAGAATTAAAGAGTCTCTGTTGATCCGTGATCTATAGCCAACCTTAAATGAAAACGTTGGCAGTGAGAAACTTTATCTCTGTTATTAGCATATTCTTGTCGTTTTATGTCAATCAATTTGTTAGTTCCCAGTCCTTACAATGAGTTGTATTTTTTTAATTTAAATTTATCTGTAACCGAAAAATAATCACTTCCAGATACCCTTTACGGTAAATCATCCCACTATTGGAATCAAAGATTTGTTTACCCAAAGTATCGTTA----TCATTATACAGATGATAAAAT
>S8b_1(0.999)
GAGAAGAATTTATTAATTCAGTGTTAGCTACTTGTTTGTGATTGTAAGGGATACCCGCGTCGACTCTTAATGCTAATTCAAGAATGGTTTTAAACGAGGAACAATAAAAAGCAAACTTAGGGCTTTGTTGTTTTTAGAACAAGCATGTTGGCAAAATCAATTCCAGATACCCATGTCGATCAGACATGCATTGTAAAATTAAAGAGTCTCTGTTGATCCGTGATCTAAAGCCAACCTTAAATGAAAACGTTGGCAGTGAGAAACTTTATCTCTGTTATTAGCATATTCTTGTCGTTTTATGTCAATCAATTTGTTAGTTCCCAGTCCTTACAATGAGTTGTATTTTTTTAATTTAAATTTATCTGTAACCGAAAAATAATCACTTCCAGATACCCTTTACGGTAAATCATCCCACTATTGGAATCAAAGATTTGTTTACCCAAAGTATCGTTA----TCATTATACAGATGATAAAAT
>S9_a_1(1.000)
GAGAAGAATTTATTAATTCAGTGTTAGCTACTTGTTTGTGATTGTAAGGGATACCCGCGTCGACTCTTAATGCTAATTCAAGAATGGTTTTAAACGAGGAACAATAAAAAGCAAACTTAGGGCTTTGTTGTTTTTAGAACAAGCATGTTGGCAAAATCAATTCCAGATACCCATGTCGATCAGACATGCATTGTAAAATTAAAGAGTCTCTGTTGATCCGTGATCTAAAGCCAACCTTAAATGAAAACGTTGGCAGTGAGAAACTTTATCTCTGTTATTAGCATATTCTTGTCGTTTTATGTCAATCAATTTGTTAGTTCCCAGTCCTTACAATGAGTTGTATTTTTTTAATTTAAATTTATCTGTAACCGAAAAATAATCACTTCCAGATACCCTTTACGGTAAATCATCCCACTATTGGAATCAAAGATTTGTTTACCCAAAGTATCGTTA----TCATTATACAGATGATAAAAT
>S9_b_1(1.000)
GAGAAGAATTTATTAATTCAGTGTTAGCTACTTGTTTGTGATTGTAAGGGATACCCGCGTCGACTCTTAATGCTAATTCAAGAATGGTTTTAAACGAGGAACAATAAAAAGCAAACTTAGGGCTTTGTTGTTTTTAGAACAAGCATGTTGGCAAAATCAATTCCAGATACCCATGTCGATCAGACATGCATTGTAAAATTAAAGAGTCTCTGTTGATCCGTGATCTAAAGCCAACCTTAAATGAAAACGTTGGCAGTGAGAAACTTTATCTCTGTTATTAGCATATTCTTGTCGTTTTATGTCAATCAATTTGTTAGTTCCCAGTCCTTACAATGAGTTGTATTTTTTTAATTTAAATTTATCTGTAACCGAAAAATAATCACTTCCAGATACCCTTTACGGTAAATCATCCCACTATTGGAATCAAAGATTTGTTTACCCAAAGTATCGTTAATTATCATTATACAGATGATAAAAT
>S10a_2(0.971)
AAGAAGAATTTATTAATTCAGTGTTAGCTACTTGTTTGTGATTGTAAGGGATACCCGCGTCGACTCTTAATGCTAATTCAAGAATGGTTTTAAACGAGGAACAATAAAAAGCAAACTTAGGGCTTTGTTGTTTTTAGAACAAGCATGTTGGCAAAATCAATTCCAGATACCCATGTCGATCAGACATGCATTGTAGAATTAAAGAGTCTCTGTTGATCCGTGATCTATAGCCAACCTTAAATGAAAACGTTGGCAGTGAGAAACTTTATCTCTGTTATTAACATATTCTTGTCGTTTTATGTCAATCAATTTGTTAGTTCCCAGTCCTTACAATGAGTTGTATTTTTTTAATTTAAATTTATCTGTAACCGAAAAATAATCACTTCCAGATACCCTTTACGGTAAATCATCCCACTATTGGAATCAAAGATTTGTTTACCCAAAGTATCGTTA----TCATTATACAGATGATAAAAT
>S10b_2(0.971)
GAGAAGAATTTATTAATTCAGTGTTAGCTACTTGTTTGTGATTGTAAGGGATACCCGCGTCGACTCTTAATGCTAATTCAAGAATGGTTTTAAACGAGGAACAATAAAAAGCAAACTTAGGGCTTTGTTGTTTTTAGAACAAGCATGTTGGCAAAATCAATTCCAGATACCCATGTCGATCAGACATGCATTGTAAAATTAAAGAGTCTCTGTTGATCCGTGATCTAAAGCCAACCTTAAATGAAAACGTTGGCAGTGAGAAACTTTATCTCTGTTATTAGCATATTCTTGTCGTTTTATGTCAATCAATTTGTTAGTTCCCAGTCCTTACAATGAGTTGTATTTTTTTAATTTAAATTTATCTGTAACCGAAAAATAATCACTTCCAGATACCCTTTACGGTAAATCATCCCACTATTGGAATCAAAGATTTGTTTACCCAAAGTATCGTTA----TCATTATACAGATGATAAAAT
>S11a_1(1.000)
AAGAAGAATTTATTAATTCAGTGTTAGCTACTTGTTTGTGATTGTAAGGGATACCCGCGTCGACTCTTAATGCTAATTCAAGAATGGTTTTAAACGAGGAACAATAAAAAGCAAACTTAGGGCTTTGTTGTTTTTAGAACAAGCATGTTGGCAAAATCAATTCCAGATACCCATGTCGATCAGACATGCATTGTAAAATTAAAGAGTCTCTGTTGATCCGTGATCTAAAGCCAACCTTAAATGAAAACGTTGGCAGTGAGAAACTTTATCTCTGTTATTAGCATATTCTTGTCGTTTTATGTCAATCAATTTGTTAGTTCCCAGTCCTTACAATGAGTTGTATTTTTTTAATTTAAATTTATCTGTAACCGAAAAATAATCACTTCCAGATACCCTTTACGGTAAATCATCCCACTATTGGAATCAAAGATTTGTTTACCCAAAGTATCGTTA----TCATTATACAGATGATAAAAT
>S11b_1(1.000)
GAGAAGAATTTATTAATTCAGTGTTAGCTACTTGTTTGTGATTGTAAGGGATACCCGCGTCGACTCTTAATGCTAATTCAAGAATGGTTTTAAACGAGGAACAATAAAAAGCAAACTTAGGGCTTTGTTGTTTTTAGAACAAGCATGTTGGCAAAATCAATTCCAGATACCCATGTCGATCAGACATGCATTGTAAAATTAAAGAGTCTCTGTTGATCCGTGATCTAAAGCCAACCTTAAATGAAAACGTTGGCAGTGAGAAACTTTATCTCTGTTATTAGCATATTCTTGTCGTTTTATGTCAATCAATTTGTTAGTTCCCAGTCCTTACAATGAGTTGTATTTTTTTAATTTAAATTTATCTGTAACCGAAAAATAATCACTTCCAGATACCCTTTACGGTAAATCATCCCACTATTGGAATCAAAGATTTGTTTACCCAAAGTATCGTTA----TCATTATACAGATGATAAAAT
>S12a_1(1.000)
AAGAAGAATTTATTAATTCAGTGTTAGCTACTTGTTTGTGATTGTAAGGGATACCCGCGTCGACTCTTAATGCTAATTCAAGAATGGTC---AACGAGGAACAATAAAAAGCAAACTTAGGGCTTTGTTGTTTTTAGAACAAGTATGTTGGCAAAATCAATTCCAGATACCCATGTCGATCAGACATGCATTGTAAAATTAAAGAGTCTCTGTTGATCCGTGATCTAAAGCCAACCTTAAATGAAAACGTTGGCAGTGAGAAACTTTATCTCTGTTATTAGCATATTCTTGTCGTTTTATGTCAATCAATTTGTTAGTTCCCAGTCCTTACAATGAGTTGAATTTTTTTAATTTAAATTTATCTGTAACCGAAAAATAATCACTTCCAGATACCCTTTACGGTAAATCATCCCACTATTGCAATCAAAGATTTGTTTACCCAAAGTATCGTTA----TCATTATACAGATGATAAAAT
>S12b_1(1.000)
AAGAAGAATTTATTAATTCAGTGTTAGCTACTTGTTTGTGATTGTAAGGGATACCCGCGTCGACTCTTAATGCTAATTCAAGAATGGTC---AACGAGGAACAATAAAAAGCAAACTTAGGGCTTTGTTGTTTTTAGAACAAGTATGTTGGCAAAATCAATTCCAGATACCCATGTCGATCAGACATGCATTGTAAAATTAAAGAGTCTCTGTTGATCCGTGATCTAAAGCCAACCTTAAATGAAAACGTTGGCAGTGAGAAACTTTATCTCTGTTATTAGCATATTCTTGTCGTTTTATGTCAATCAATTTGTTAGTTCCCAGTCCTTACAATGAGTTGAATTTTTTTAATTTAAATTTATCTGTAACCGAAAAATAATCACTTCCAGATACCCTTTACGGTAAATCATCCCACTATTGCAATCAAAGATTTGTTTACCCAAAGTATCGTTA----TCATTATACAGATGATAAAAT
>S13a_1(1.000)
GAGAAGAATTTATTAATTCAGTGTTAGCTACTTGTTTGTGATTGTAAGGGATACCCGCGTCGACTCTTAATGCTAATTCAAGAATGGTTTTAAACGAGGAACAATAAAAAGCAAACTTAGGGCTTTGTTGTTTTTAGAACAAGCATGTTGGCAAAATCAATTCCAGATACCCATGTCGATCAGACATGCATTGTAAAATTAAAGAGTCTCTGTTGATCCGTGATCTAAAGCCAACCTTAAATGAAAACGTTGGCAGTGAGAAACTTTATCTCTGTTATTAGCATATTCTTGTCGTTTTATGTCAATCAATTTGTTAGTTCCCAGTCCTTACAATGAGTTGTATTTTTTTAATTTAAATTTATCTGTAACCGAAAAATAATCACTTCCAGATACCCTTTACGGTAAATCATCCCACTATTGGAATCAAAGATTTGTTTACCCAAAGTATCGTTA----TCATTATACAGATGATAAAAT
>S13b_1(1.000)
GAGAAGAATTTATTAATTCAGTGTTAGCTACTTGTTTGTGATTGTAAGGGATACCCGCGTCGACTCTTAATGCTAATTCAAGAATGGTTTTAAACGAGGAACAATAAAAAGCAAACTTAGGGCTTTGTTGTTTTTAGAACAAGCATGCTGGCAAAATCAATTCCAGATACCCATGTCGATCAGACATGCATTGTAAAATTAAAGAGTCTCTGTTGATCCGTGATCTAAAGCCAACCTTAAATGAAAACGTTGGCAGTGAGAAACTTTATCTCTGTTATTAGCATATTCTTGTCGTTTTATGTCAATCAATTTGTTAGTTCCCAGTCCTTACAATGAGTTGTATTTTTTTAATTTAAATTTATCTGTAACCGAAAAATAATCACTTCCAGATACCCTTTACGGTAAATCATCCCACTATTGGAATCAAAGATTTGTTTACCCAAAGTATCGTTA----TCATTATACAGATGATAAAAT
>S15a_1(1.000)
GAGAAGAATTTATTAATTCAGTGTTAGCTACTTGTTTGTGATTGTAAGGGATACCCGCGTCGACTCTTAATGCTAATTCAAGAATGGTTTTAAACGAGGAACAATAAAAAGCAAACTTAGGGCTTTGTTGTTTTTAGAACAAGCATGTTGGCAAAATCAATTCCAGATACCCATGTCGATCAGACATGCATTGTAAAATTAAAGAGTCTCTGTTGATCCGTGATCTAAAGCCAACCTTAAATGAAAACGTTGGCAGTGAGAAACTTTATCTCTGTTATTAGCATATTCTTGTCGTTTTATGTCAATCAATTTGTTAGTTCCCAGTCCTTACAATGAGTTGTATTTTTTTAATTTAAATTTATCTGTAACCGAAAAATAATCACTTCCAGATACCCTTTACGGTAAATCATCCCACTATTGGAATCAAAGATTTGTTTACCCAAAGTATCGTTA----TCATTATACAGATGATAAAAT
>S15b_1(1.000)
GAGAAGAATTTATTAATTCAGTGTTAGCTACTTGTTTGTGATTGTAAGGGATACCCGCGTCGACTCTTAATGCTAATTCAAGAATGGTTTTAAACGAGGAACAATAAAAAGCAAACTTAGGGCTTTGTTGTTTTTAGAACAAGCATGTTGGCAAAATCAATTCCAGATACCCATGTCGATCAGACATGCATTGTAAAATTAAAGAGTCTCTGTTGATCCGTGATCTAAAGCCAACCTTAAATGAAAACGTTGGCAGTGAGAAACTTTATCTCTGTTATTAGCATATTCTTGTCGTTTTATGTCAATCAATTTGTTAGTTCCCAGTCCTTACAATGAGTTGTATTTTTTTAATTTAAATTTATCTGTAACCGAAAAATAATCACTTCCAGATACCCTTTACGGTAAATCATCCCACTATTGGAATCAAAGATTTGTTTACCCAAAGTATCGTTA----TCATTATACAGATGATAAAAT
>S17_a_1(1.000)
AAGAAGAATTTATTAATTCAGTGTTAGCTACTTGTTTGTGATTGTAAGGGATACCCGCGTCGACTCTTAATGCTAATTCAAGAATGGTTTTAAACGAGGAACAATAAAAAGCAAACTTAGGGCTTTGTTGTTTTTAGAACAAGCATGTTGGCAAAATCAATTCCAGATACCCATGTCGATCAGACATGCATTGTAGAATTAAAGAGTCTCTGTTGATCCGTGATCTATAGCCAACCTTAAATGAAAACGTTGGCAGTGAGAAACTTTATCTCTGTTATTAGCATATTCTTGTCGTTTTATGTCAATCAATTTGTTAGTTCCCAGTCCTTACAATGAGTTGTATTTTTTTAATTTAAATTTATCTGTAACCGAAAAATAATCACTTCCAGATACCCTTTACGGTAAATCATCCCACTATTGGAATCAAAGATTTGTTTACCCAAAGTATCGTTA----TCATTATACAGATGATAAAAT
>S17_b_1(1.000)
AAGAAGAATTTATTAATTCAGTGTTAGCTACTTGTTTGTGATTGTAAGGGATACCCGCGTCGACTCTTAATGCTAATTCAAGAATGGTC---AACGAGGAACAATAAAAAGCAAACTTAGGGCTTTGTTGTTTTTAGAACAAGTATGTTGGCAAAATCAATTCCAGATACCCATGTCGATCAGACATGCATTGTAAAATTAAAGAGTCTCTGTTGATCCGTGATCTAAAGCCAACCTTAAATGAAAACGTTGGCAGTGAGAAACTTTATCTCTGTTATTAGCATATTCTTGTCGTTTTATGTCAATCAATTTGTTAGTTCCCAGTCCTTACAATGAGTTGAATTTTTTTAATTTAAATTTATCTGTAACCGAAAAATAATCACTTCCAGATACCCTTTACGGTAAATCATCCCACTATTGCAATCAAAGATTTGTTTACCCAAAGTATCGTTA----TCATTATACAGATGATAAAAT
>S18a_1(1.000)
GAGAAGAATTTATTAATTCAGTGTTAGCTACTTGTTTGTGATTGTAAGGGATACCCGCGTCGACTCTTAATGCTAATTCAAGAATGGTTTTAAACGAGGAACAATAAAAAGCAAACTTAGGGCTTTGTTGTTTTTAGAACAAGCATGTTGGCAAAATCAATTCCAGATACCCATGTCGATCAGACATGCATTGTAAAATTAAAGAGTCTCTGTTGATCCGTGATCTAAAGCCAACCTTAAATGAAAACGTTGGCAGTGAGAAACTTTATCTCTGTTATTAGCATATTCTTGTCGTTTTATGTCAATCAATTTGTTAGTTCCCAGTCCTTACAATGAGTTGTATTTTTTTAATTTAAATTTATCTGTAACCGAAAAATAATCACTTCCAGATACCCTTTACGGTAAATCATCCCACTATTGGAATCAAAGATTTGTTTACCCAAAGTATCGTTA----TCATTATACAGATGATAAAAT
>S18b_1(1.000)
GAGAAGAATTTATTAATTCAGTGTTAGCTACTTGTTTGTGATTGTAAGGGATACCCGCGTCGACTCTTAATGCTAATTCAAGAATGGTTTTAAACGAGGAACAATAAAAAGCAAACTTAGGGCTTTGTTGTTTTTAGAACAAGCATGTTGGCAAAATCAATTCCAGATACCCATGTCGATCAGACATGCATTGTAAAATTAAAGAGTCTCTGTTGATCCGTGATCTAAAGCCAACCTTAAATGAAAACGTTGGCAGTGAGAAACTTTATCTCTGTTATTAGCATATTCTTGTCGTTTTATGTCAATCAATTTGTTAGTTCCCAGTCCTTACAATGAGTTGTATTTTTTTAATTTAAATTTATCTGTAACCGAAAAATAATCACTTCCAGATACCCTTTACGGTAAATCATCCCACTATTGGAATCAAAGATTTGTTTACCCAAAGTATCGTTA----TCATTATACAGATGATAAAAT
>K1_a_1(1.000)
AAGAAGAATTTATTAATTCAGTGTTAGCTACTTGTTTGTGATTGTAAGGGATACCCGCGTCGACTCTTAATGCTAATTCAAGAATGGTTTTAAACGAGGAACAATAAAAAGCAAACTTAGGGCTTTGTTGTTTTTAGAACAAGCATGTTGGCAAAATCAATTCCAGATACCCATGTCGATCAGACATGCATTGTAAAATTAAAGAGTCTCTGTTGATCCGTGATCTAAAGCCAACCTTAAATGAAAACGTTGGCAGTGAGAAACTTTATCTCTGTTATTAGCATATTCTTGTCGTTTTATGTCAATCAATTTGTTAGTTCCCAGTCCTTACAATGAGTTGTATTTTTTTAATTTAAATTTATCTGTAACCGAAAAATAATCACTTCCAGATACCCTTTACGGTAAATCATCCCACTATTGGAATCAAAGATTTGTTTACCCAAAGTATCGTTA----TCATTATACAGATGATAAAAT
>K1_b_1(1.000)
GAGAAGAATTTATTAATTCAGTGTTAGCTACTTGTTTGTGATTGTAAGGGATACCCGCGTCGACTCTTAATGCTAATTCAAGAATGGTTTTAAACGAGGAACAATAAAAAGCAAACTTAGGGCTTTGTTGTTTTTAGAACAAGCATGTTGGCAAAATCAATTCCAGATACCCATGTCGATCAGACATGCATTGTAAAATTAAAGAGTCTCTGTTGATCCGTGATCTAAAGCCAACCTTAAATGAAAACGTTGGCAGTGAGAAACTTTATCTCTGTTATTAGCATATTCTTGTCGTTTTATGTCAATCAATTTGTTAGTTCCCAGTCCTTACAATGAGTTGTATTTTTTTAATTTAAATTTATCTGTAACCGAAAAATAATCACTTCCAGATACCCTTTACGGTAAATCATCCCACTATTGGAATCAAAGATTTGTTTACCCAAAGTATCGTTAATTATCATTATACAGATGATAAAAT
>K2a_1(1.000)
GAGAAGAATTTATTAATTCAGTGTTAGCTACTTGTTTGTGATTGTAAGGGATACCCGCGTCGACTCTTAATGCTAATTCAAGAATGGTTTTAAACGAGGAACAATAAAAAGCAAACTTAGGGCTTTGTTGTTTTTAGAACAAGCATGTTGGCAAAATCAATTCCAGATACCCATGTCGATCAGACATGCATTGTAAAATTAAAGAGTCTCTGTTGATCCGTGATCTAAAGCCAACCTTAAATGAAAACGTTGGCAGTGAGAAACTTTATCTCTGTTATTAGCATATTCTTGTCGTTTTATGTCAATCAATTTGTTAGTTCCCAGTCCTTACAATGAGTTGTATTTTTTTAATTTAAATTTATCTGTAACCGAAAAATAATCACTTCCAGATACCCTTTACGGTAAATCATCCCACTATTGGAATCAAAGATTTGTTTACCCAAAGTATCGTTA----TCATTATACAGATGATAAAAT
>K2b_1(1.000)
GAGAAGAATTTATTAATTCAGTGTTAGCTACTTGTTTGTGATTGTAAGGGATACCCGCGTCGACTCTTAATGCTAATTCAAGAATGGTTTTAAACGAGGAACAATAAAAAGCAAACTTAGGGCTTTGTTGTTTTTAGAACAAGCATGTTGGCAAAATCAATTCCAGATACCCATGTCGATCAGACATGCATTGTAAAATTAAAGAGTCTCTGTTGATCCGTGATCTAAAGCCAACCTTAAATGAAAACGTTGGCAGTGAGAAACTTTATCTCTGTTATTAGCATATTCTTGTCGTTTTATGTCAATCAATTTGTTAGTTCCCAGTCCTTACAATGAGTTGTATTTTTTTAATTTAAATTTATCTGTAACCGAAAAATAATCACTTCCAGATACCCTTTACGGTAAATCATCCCACTATTGGAATCAAAGATTTGTTTACCCAAAGTATCGTTA----TCATTATACAGATGATAAAAT
>K3_a_1(1.000)
AAGAAGAATTTATTAATTCAGTGTTAGCTACTTGTTTGTGATTGTAAGGGATACCCGCGTCGACTCTTAATGCTAATTCAAGAATGGTTTTAAACGAGGAACAATAAAAAGCAAACTTAGGGCTTTGTTGTTTTTAGAACAAGCATGTTGGCAAAATCAATTCCAGATACCCATGTCGATCAGACATGCATTGTAGAATTAAAGAGTCTCTGTTGATCCGTGATCTATAGCCAACCTTAAATGAAAACGTTGGCAGTGAGAAACTTTATCTCTGTTATTAGCATATTCTTGTCGTTTTATGTCAATCAATTTGTTAGTTCCCAGTCCTTACAATGAGTTGTATTTTTTTAATTTAAATTTATCTGTAACCGAAAAATAATCACTTCCAGATACCCTTTACGGTAAATCATCCCACTATTGGAATCAAAGATTTGTTTACCCAAAGTATCGTTA----TCATTATACAGATGATAAAAT
>K3_b_1(1.000)
GAGAAGAATTTATTAATTCAGTGTTAGCTACTTGTTTGTGATTGTAAGGGATACCCGCGTCGACTCTTAATGCTAATTCAAGAATGGTTTTAAACGAGGAACAATAAAAAGCAAACTTAGGGCTTTGTTGTTTTTAGAACAAGCATGTTGGCAAAATCAATTCCAGATACCCATGTCGATCAGACATGCATTGTAAAATTAAAGAGTCTCTGTTGATCCGTGATCTAAAGCCAACCTTAAATGAAAACGTTGGCAGTGAGAAACTTTATCTCTGTTATTAGCATATTCTTGTCGTTTTATGTCAATCAATTTGTTAGTTCCCAGTCCTTACAATGAGTTGTATTTTTTTAATTTAAATTTATCTGTAACCGAAAAATAATCACTTCCAGATACCCTTTACGGTAAATCATCCCACTATTGGAATCAAAGATTTGTTTACCCAAAGTATCGTTAATTATCATTATACAGATGATAAAAT
>K4a_1(1.000)
GAGAAGAATTTATTAATTCAGTGTTAGCTACTTGTTTGTGATTGTAAGGGATACCCGCGTCGACTCTTAATGCTAATTCAAGAATGGTTTTAAACGAGGAACAATAAAAAGCAAACTTAGGGCTTTGTTGTTTTTAGAACAAGCATGTTGGCAAAATCAATTCCAGATACCCATGTCGATCAGACATGCATTGTAAAATTAAAGAGTCTCTGTTGATCCGTGATCTAAAGCCAACCTTAAATGAAAACGTTGGCAGTGAGAAACTTTATCTCTGTTATTAGCATATTCTTGTCGTTTTATGTCAATCAATTTGTTAGTTCCCAGTCCTTACAATGAGTTGTATTTTTTTAATTTAAATTTATCTGTAACCGAAAAATAATCACTTCCAGATACCCTTTACGGTAAATCATCCCACTATTGGAATCAAAGATTTGTTTACCCAAAGTATCGTTA----TCATTATACAGATGATAAAAT
>K4b_1(1.000)
GAGAAGAATTTATTAATTCAGTGTTAGCTACTTGTTTGTGATTGTAAGGGATACCCGCGTCGACTCTTAATGCTAATTCAAGAATGGTTTTAAACGAGGAACAATAAAAAGCAAACTTAGGGCTTTGTTGTTTTTAGAACAAGCATGCTGGCAAAATCAATTCCAGATACCCATGTCGATCAGACATGCATTGTAAAATTAAAGAGTCTCTGTTGATCCGTGATCTAAAGCCAACCTTAAATGAAAACGTTGGCAGTGAGAAACTTTATCTCTGTTATTAGCATATTCTTGTCGTTTTATGTCAATCAATTTGTTAGTTCCCAGTCCTTACAATGAGTTGTATTTTTTTAATTTAAATTTATCTGTAACCGAAAAATAATCACTTCCAGATACCCTTTACGGTAAATCATCCCACTATTGGAATCAAAGATTTGTTTACCCAAAGTATCGTTA----TCATTATACAGATGATAAAAT
>K5_a_1(1.000)
GAGAAGAATTTATTAATTCAGTGTTAGCTACTTGTTTGTGATTGTAAGGGATACCCGCGTCGACTCTTAATGCTAATTCAAGAATGGTTTTAAACGAGGAACAATAAAAAGCAAACTTAGGGCTTTGTTGTTTTTAGAACAAGCATGTTGGCAAAATCAATTCCAGATACCCATGTCGATCAGACATGCATTGTAAAATTAAAGAGTCTCTGTTGATCCGTGATCTAAAGCCAACCTTAAATGAAAACGTTGGCAGTGAGAAACTTTATCTCTGTTATTAGCATATTCTTGTCGTTTTATGTCAATCAATTTGTTAGTTCCCAGTCCTTACAATGAGTTGTATTTTTTTAATTTAAATTTATCTGTAACCGAAAAATAATCACTTCCAGATACCCTTTACGGTAAATCATCCCACTATTGGAATCAAAGATTTGTTTACCCAAAGTATCGTTA----TCATTATACAGATGATAAAAT
>K5_b_1(1.000)
GAGAAGAATTTATTAATTCAGTGTTAGCTACTTGTTTGTGATTGTAAGGGATACCCGCGTCGACTCTTAATGCTAATTCAAGAATGGTTTTAAACGAGGAACAATAAAAAGCAAACTTAGGGCTTTGTTGTTTTTAGAACAAGCATGTTGGCAAAATCAATTCCAGATACCCATGTCGATCAGACATGCATTGTAAAATTAAAGAGTCTCTGTTGATCCGTGATCTAAAGCCAACCTTAAATGAAAACGTTGGCAGTGAGAAACTTTATCTCTGTTATTAGCATATTCTTGTCGTTTTATGTCAATCAATTTGTTAGTTCCCAGTCCTTACAATGAGTTGTATTTTTTTAATTTAAATTTATCTGTAACCGAAAAATAATCACTTCCAGATACCCTTTACGGTAAATCATCCCACTATTGGAATCAAAGATTTGTTTACCCAAAGTATCGTTAATTATCATTATACAGATGATAAAAT
>K6_a_1(1.000)
GAGAAGAATTTATTAATTCAGTGTTAGCTACTTGTTTGTGATTGTAAGGGATACCCGCGTCGACTCTTAATGCTAATTCAAGAATGGTTTTAAACGAGGAACAATAAAAAGCAAACTTAGGGCTTTGTTGTTTTTAGAACAAGCATGTTGGCAAAATCAATTCCAGATACCCATGTCGATCAGACATGCATTGTAAAATTAAAGAGTCTCTGTTGATCCGTGATCTAAAGCCAACCTTAAATGAAAACGTTGGCAGTGAGAAACTTTATCTCTGTTATTAGCATATTCTTGTCGTTTTATGTCAATCAATTTGTTAGTTCCCAGTCCTTACAATGAGTTGTATTTTTTTAATTTAAATTTATCTGTAACCGAAAAATAATCACTTCCAGATACCCTTTACGGTAAATCATCCCACTATTGGAATCAAAGATTTGTTTACCCAAAGTATCGTTA----TCATTATACAGATGATAAAAT
>K6_b_1(1.000)
GAGAAGAATTTATTAATTCAGTGTTAGCTACTTGTTTGTGATTGTAAGGGATACCCGCGTCGACTCTTAATGCTAATTCAAGAATGGTTTTAAACGAGGAACAATAAAAAGCAAACTTAGGGCTTTGTTGTTTTTAGAACAAGCATGTTGGCAAAATCAATTCCAGATACCCATGTCGATCAGACATGCATTGTAAAATTAAAGAGTCTCTGTTGATCCGTGATCTAAAGCCAACCTTAAATGAAAACGTTGGCAGTGAGAAACTTTATCTCTGTTATTAGCATATTCTTGTCGTTTTATGTCAATCAATTTGTTAGTTCCCAGTCCTTACAATGAGTTGTATTTTTTTAATTTAAATTTATCTGTAACCGAAAAATAATCACTTCCAGATACCCTTTACGGTAAATCATCCCACTATTGGAATCAAAGATTTGTTTACCCAAAGTATCGTTAATTATCATTATACAGATGATAAAAT
>K7a_1(1.000)
AAGAAGAATTTATTAATTCAGTGTTAGCTACTTGTTTGTGATTGTAAGGGATACCCGCGTCGACTCTTAATGCTAATTCAAGAATGGTTTTAAACGAGGAACAATAAAAAGCAAACTTAGGGCTTTGTTGTTTTTAGAACAAGCATGTTGGCAAAATCAATTCCAGATACCCATGTCGATCAGACATGCATTGTAAAATTAAAGAGTCTCTGTTGATCCGTGATCTAAAGCCAACCTTAAATGAAAACGTTGGCAGTGAGAAACTTTATCTCTGTTATTAGCATATTCTTGTCGTTTTATGTCAATCAATTTGTTAGTTCCCAGTCCTTACAATGAGTTGTATTTTTTTAATTTAAATTTATCTGTAACCGAAAAATAATCACTTCCAGATACCCTTTACGGTAAATCATCCCACTATTGGAATCAAAGATTTGTTTACCCAAAGTATCGTTA----TCATTATACAGATGATAAAAT
>K7b_1(1.000)
GAGAAGAATTTATTAATTCAGTGTTAGCTACTTGTTTGTGATTGTAAGGGATACCCGCGTCGACTCTTAATGCTAATTCAAGAATGGTTTTAAACGAGGAACAATAAAAAGCAAACTTAGGGCTTTGTTGTTTTTAGAACAAGCATGTTGGCAAAATCAATTCCAGATACCCATGTCGATCAGACATGCATTGTAAAATTAAAGAGTCTCTGTTGATCCGTGATCTAAAGCCAACCTTAAATGAAAACGTTGGCAGTGAGAAACTTTATCTCTGTTATTAGCATATTCTTGTCGTTTTATGTCAATCAATTTGTTAGTTCCCAGTCCTTACAATGAGTTGTATTTTTTTAATTTAAATTTATCTGTAACCGAAAAATAATCACTTCCAGATACCCTTTACGGTAAATCATCCCACTATTGGAATCAAAGATTTGTTTACCCAAAGTATCGTTA----TCATTATACAGATGATAAAAT
>K8a_1(1.000)
AAGAAGAATTTATTAATTCAGTGTTAGCTACTTGTTTGTGATTGTAAGGGATACCCGCGTCGACTCTTAATGCTAATTCAAGAATGGTTTTAAACGAGGAACAATAAAAAGCAAACTTAGGGCTTTGTTGTTTTTAGAACAAGCATGTTGGCAAAATCAATTCCAGATACCCATGTCGATCAGACATGCATTGTAGAATTAAAGAGTCTCTGTTGATCCGTGATCTATAGCCAACCTTAAATGAAAACGTTGGCAGTGAGAAACTTTATCTCTGTTATTAGCATATTCTTGTCGTTTTATGTCAATCAATTTGTTAGTTCCCAGTCCTTACAATGAGTTGTATTTTTTTAATTTAAATTTATCTGTAACCGAAAAATAATCACTTCCAGATACCCTTTACGGTAAATCATCCCACTATTGGAATCAAAGATTTGTTTACCCAAAGTATCGTTA----TCATTATACAGATGATAAAAT
>K8b_1(1.000)
AAGAAGAATTTATTAATTCAGTGTTAGCTACTTGTTTGTGATTGTAAGGGATACCCGCGTCGACTCTTAATGCTAATTCAAGAATGGTTTTAAACGAGGAACAATAAAAAGCAAACTTAGGGCTTTGTTGTTTTTAGAACAAGCATGTTGGCAAAATCAATTCCAGATACCCATGTCGATCAGACATGCATTGTAGAATTAAAGAGTCTCTGTTGATCCGTGATCTATAGCCAACCTTAAATGAAAACGTTGGCAGTGAGAAACTTTATCTCTGTTATTAACATATTCTTGTCGTTTTATGTCAATCAATTTGTTAGTTCCCAGTCCTTACAATGAGTTGTATTTTTTTAATTTAAATTTATCTGTAACCGAAAAATAATCACTTCCAGATACCCTTTACGGTAAATCATCCCACTATTGGAATCAAAGATTTGTTTACCCAAAGTATCGTTA----TCATTATACAGATGATAAAAT
>K9_a_1(1.000)
GAGAAGAATTTATTAATTCAGTGTTAGCTACTTGTTTGTGATTGTAAGGGATACCCGCGTCGACTCTTAATGCTAATTCAAGAATGGTTTTAAACGAGGAACAATAAAAAGCAAACTTAGGGCTTTGTTGTTTTTAGAACAAGCATGTTGGCAAAATCAATTCCAGATACCCATGTCGATCAGACATGCATTGTAAAATTAAAGAGTCTCTGTTGATCCGTGATCTAAAGCCAACCTTAAATGAAAACGTTGGCAGTGAGAAACTTTATCTCTGTTATTAGCATATTCTTGTCGTTTTATGTCAATCAATTTGTTAGTTCCCAGTCCTTACAATGAGTTGTATTTTTTTAATTTAAATTTATCTGTAACCGAAAAATAATCACTTCCAGATACCCTTTACGGTAAATCATCCCACTATTGGAATCAAAGATTTGTTTACCCAAAGTATCGTTA----TCATTATACAGATGATAAAAT
>K9_b_1(1.000)
GAGAAGAATTTATTAATTCAGTGTTAGCTACTTGTTTGTGATTGTAAGGGATACCCGCGTCGACTCTTAATGCTAATTCAAGAATGGTTTTAAACGAGGAACAATAAAAAGCAAACTTAGGGCTTTGTTGTTTTTAGAACAAGCATGTTGGCAAAATCAATTCCAGATACCCATGTCGATCAGACATGCATTGTAAAATTAAAGAGTCTCTGTTGATCCGTGATCTAAAGCCAACCTTAAATGAAAACGTTGGCAGTGAGAAACTTTATCTCTGTTATTAGCATATTCTTGTCGTTTTATGTCAATCAATTTGTTAGTTCCCAGTCCTTACAATGAGTTGTATTTTTTTAATTTAAATTTATCTGTAACCGAAAAATAATCACTTCCAGATACCCTTTACGGTAAATCATCCCACTATTGGAATCAAAGATTTGTTTACCCAAAGTATCGTTAATTATCATTATACAGATGATAAAAT
>K10_a_1(1.000)
AAGAAGAATTTATTAATTCAGTGTTAGCTACTTGTTTGTGATTGTAAGGGATACCCGCGTCGACTCTTAATGCTAATTCAAGAATGGTC---AACGAGGAACAATAAAAAGCAAACTTAGGGCTTTGTTGTTTTTAGAACAAGCATGTTGGCAAAATCAATTCCAGATACCCATGTCGATCAGACATGCATTGTAAAATTAAAGAGTCTCTGTTGATCCGTGATCTAAAGCCAACCTTAAATGAAAACGTTGGCAGTGAGAAACTTTATCTCTGTTATTAGCATATTCTTGTCGTTTTATGTCAATCAGTTTGTTAGTTCCCAGTCCTTACAATGAGTTGTATTTTTTTAATTTAAATTTATCTGTAACCGAAAAATAATCACTTCCAGATACCCTTTACGGTAAATCATCCCACTATTGGAATCAAAGATTTGTTTACCCAAAGTATCGTTA----TCATTATACAGATGATAAAAT
>K10_b_1(1.000)
GAGAAGAATTTATTAATTCAGTGTTAGCTACTTGTTTGTGATTGTAAGGGATACCCGCGTCGACTCTTAATGCTAATTCAAGAATGGTTTTAAACGAGGAACAATAAAAAGCAAACTTAGGGCTTTGTTGTTTTTAGAACAAGCATGTTGGCAAAATCAATTCCAGATACCCATGTCGATCAGACATGCATTGTAAAATTAAAGAGTCTCTGTTGATCCGTGATCTAAAGCCAACCTTAAATGAAAACGTTGGCAGTGAGAAACTTTATCTCTGTTATTAGCATATTCTTGTCGTTTTATGTCAATCAATTTGTTAGTTCCCAGTCCTTACAATGAGTTGTATTTTTTTAATTTAAATTTATCTGTAACCGAAAAATAATCACTTCCAGATACCCTTTACGGTAAATCATCCCACTATTGGAATCAAAGATTTGTTTACCCAAAGTATCGTTA----TCATTATACAGATGATAAAAT
>K12a_1(1.000)
AAGAAGAATTTATTAATTCAGTGTTAGCTACTTGTTTGTGATTGTAAGGGATACCCGCGTCGACTCTTAATGCTAATTCAAGAATGGTTTTAAACGAGGAACAATAAAAAGCAAACTTAGGGCTTTGTTGTTTTTAGAACAAGCATGTTGGCAAAATCAATTCCAGATACCCATGTCGATCAGACATGCATTGTAAAATTAAAGAGTCTCTGTTGATCCGTGATCTAAAGCCAACCTTAAATGAAAACGTTGGCAGTGAGAAACTTTATCTCTGTTATTAGCATATTCTTGTCGTTTTATGTCAATCAATTTGTTAGTTCCCAGTCCTTACAATGAGTTGTATTTTTTTAATTTAAATTTATCTGTAACCGAAAAATAATCACTTCCAGATACCCTTTACGGTAAATCATCCCACTATTGGAATCAAAGATTTGTTTACCCAAAGTATCGTTA----TCATTATACAGATGATAAAAT
>K12b_1(1.000)
GAGAAGAATTTATTAATTCAGTGTTAGCTACTTGTTTGTGATTGTAAGGGATACCCGCGTCGACTCTTAATGCTAATTCAAGAATGGTTTTAAACGAGGAACAATAAAAAGCAAACTTAGGGCTTTGTTGTTTTTAGAACAAGCATGTTGGCAAAATCAATTCCAGATACCCATGTCGATCAGACATGCATTGTAAAATTAAAGAGTCTCTGTTGATCCGTGATCTAAAGCCAACCTTAAATGAAAACGTTGGCAGTGAGAAACTTTATCTCTGTTATTAGCATATTCTTGTCGTTTTATGTCAATCAATTTGTTAGTTCCCAGTCCTTACAATGAGTTGTATTTTTTTAATTTAAATTTATCTGTAACCGAAAAATAATCACTTCCAGATACCCTTTACGGTAAATCATCCCACTATTGGAATCAAAGATTTGTTTACCCAAAGTATCGTTA----TCATTATACAGATGATAAAAT
>K14a_1(0.999)
AAGAAGAATTTATTAATTCAGTGTTAGCTACTTGTTTGTGATTGTAAGGGATACCCGCGTCGACTCTTAATGCTAATTCAAGAATGGTTTTAAACGAGGAACAATAAAAAGCAAACTTAGGGCTTTGTTGTTTTTAGAACAAGCATGTTGGCAAAATCAATTCCAGATACCCATGTCGATCAGACATGCATTGTAGAATTAAAGAGTCTCTGTTGATCCGTGATCTATAGCCAACCTTAAATGAAAACGTTGGCAGTGAGAAACTTTATCTCTGTTATTAGCATATTCTTGTCGTTTTATGTCAATCAATTTGTTAGTTCCCAGTCCTTACAATGAGTTGTATTTTTTTAATTTAAATTTATCTGTAACCGAAAAATAATCACTTCCAGATACCCTTTACGGTAAATCATCCCACTATTGGAATCAAAGATTTGTTTACCCAAAGTATCGTTA----TCATTATACAGATGATAAAAT
>K14b_1(0.999)
GAGAAGAATTTATTAATTCAGTGTTAGCTACTTGTTTGTGATTGTAAGGGATACCCGCGTCGACTCTTAATGCTAATTCAAGAATGGTTTTAAACGAGGAACAATAAAAAGCAAACTTAGGGCTTTGTTGTTTTTAGAACAAGCATGTTGGCAAAATCAATTCCAGATACCCATGTCGATCAGACATGCATTGTAAAATTAAAGAGTCTCTGTTGATCCGTGATCTAAAGCCAACCTTAAATGAAAACGTTGGCAGTGAGAAACTTTATCTCTGTTATTAGCATATTCTTGTCGTTTTATGTCAATCAATTTGTTAGTTCCCAGTCCTTACAATGAGTTGTATTTTTTTAATTTAAATTTATCTGTAACCGAAAAATAATCACTTCCAGATACCCTTTACGGTAAATCATCCCACTATTGGAATCAAAGATTTGTTTACCCAAAGTATCGTTA----TCATTATACAGATGATAAAAT
>K15_a_1(1.000)
GAGAAGAATTTATTAATTCAGTGTTAGCTACTTGTTTGTGATTGTAAGGGATACCCGCGTCGACTCTTAATGCTAATTCAAGAATGGTTTTAAACGAGGAACAATAAAAAGCAAACTTAGGGCTTTGTTGTTTTTAGAACAAGCATGTTGGCAAAATCAATTCCAGATACCCATGTCGATCAGACATGCATTGTAAAATTAAAGAGTCTCTGTTGATCCGTGATCTAAAGCCAACCTTAAATGAAAACGTTGGCAGTGAGAAACTTTATCTCTGTTATTAGCATATTCTTGTCGTTTTATGTCAATCAATTTGTTAGTTCCCAGTCCTTACAATGAGTTGTATTTTTTTAATTTAAATTTATCTGTAACCGAAAAATAATCACTTCCAGATACCCTTTACGGTAAATCATCCCACTATTGGAATCAAAGATTTGTTTACCCAAAGTATCGTTA----TCATTATACAGATGATAAAAT
>K15_b_1(1.000)
GAGAAGAATTTATTAATTCAGTGTTAGCTACTTGTTTGTGATTGTAAGGGATACCCGCGTCGACTCTTAATGCTAATTCAAGAATGGTTTTAAACGAGGAACAATAAAAAGCAAACTTAGGGCTTTGTTGTTTTTAGAACAAGCATGTTGGCAAAATCAATTCCAGATACCCATGTCGATCAGACATGCATTGTAAAATTAAAGAGTCTCTGTTGATCCGTGATCTAAAGCCAACCTTAAATGAAAACGTTGGCAGTGAGAAACTTTATCTCTGTTATTAGCATATTCTTGTCGTTTTATGTCAATCAATTTGTTAGTTCCCAGTCCTTACAATGAGTTGTATTTTTTTAATTTAAATTTATCTGTAACCGAAAAATAATCACTTCCAGATACCCTTTACGGTAAATCATCCCACTATTGGAATCAAAGATTTGTTTACCCAAAGTATCGTTAATTATCATTATACAGATGATAAAAT
>K16_a_1(1.000)
AAGAAGAATTTATTAATTCAGTGTTAGCTACTTGTTTGTGATTGTAAGGGATACCCGCGTCGACTCTTAATGCTAATTCAAGAATGGTC---AACGAGGAACAATAAAAAGCAAACTTAGGGCTTTGTTGTTTTTAGAACAAGCATGTTGGCAAAATCAATTCCAGATACCCATGTCGATCAGACATGCATTGTAAAATTAAAGAGTCTCTGTTGATCCGTGATCTAAAGCCAACCTTAAATGAAAACGTTGGCAGTGAGAAACTTTATCTCTGTTATTAGCATATTCTTGTCGTTTTATGTCAATCAATTTGTTAGTTCCCAGTCCTTACAATGAGTTGTATTTTTTTAATTTAAATTTATCTGTAACCGAAAAATAATCACTTCCAGATACCCTTTACGGTAAATCATCCCACTATTGGAATCAAAGATTTGTTTACCCAAAGTATCGTTA----TCATTATACAGATGATAAAAT
>K16_b_1(1.000)
GAGAAGAATTTATTAATTCAGTGTTAGCTACTTGTTTGTGATTGTAAGGGATACCCGCGTCGACTCTTAATGCTAATTCAAGAATGGTTTTAAACGAGGAACAATAAAAAGCAAACTTAGGGCTTTGTTGTTTTTAGAACAAGCATGTTGGCAAAATCAATTCCAGATACCCATGTCGATCAGACATGCATTGTAAAATTAAAGAGTCTCTGTTGATCCGTGATCTAAAGCCAACCTTAAATGAAAACGTTGGCAGTGAGAAACTTTATCTCTGTTATTAGCATATTCTTGTCGTTTTATGTCAATCAATTTGTTAGTTCCCAGTCCTTACAATGAGTTGTATTTTTTTAATTTAAATTTATCTGTAACCGAAAAATAATCACTTCCAGATACCCTTTACGGTAAATCATCCCACTATTGGAATCAAAGATTTGTTTACCCAAAGTATCGTTA----TCATTATACAGATGATAAAAT
>A1_a_1(1.000)
AAGAAGAATTTATTAATTCAGTGTTAGCTACTTGTTTGTGATTGTAAGGGATACCCGCGTCGACTCTTAATGCTAATTCAAGAATGGTTTTAAACGAGGAACAATAAAAAGCAAACTTAGGGCTTTGTTGTTTTTAGAACAAGCATGTTGGCAAAATCAATTCCAGATACCCATGTCGATCAGACATGCATTGTAGAATTAAAGAGTCTCTGTTGATCCGTGATCTATAGCCAACCTTAAATGAAAACGTTGGCAGTGAGAAACTTTATCTCTGTTATTAGCATATTCTTGTCGTTTTATGTCAATCAATTTGTTAGTTCCCAGTCCTTACAATGAGTTGTATTTTTTTAATTTAAATTTATCTGTAACCGAAAAATAATCACTTCCAGATACCCTTTACGGTAAATCATCCCACTATTGGAATCAAAGATTTGTTTACCCAAAGTATCGTTA----TCATTATACAGATGATAAAAT
>A1_b_1(1.000)
GAGAAGAATTTATTAATTCAGTGTTAGCTACTTGTTTGTGATTGTAAGGGATACCCGCGTCGACTCTTAATGCTAATTCAAGAATGGTTTTAAACGAGGAACAATAAAAAGCAAACTTAGGGCTTTGTTGTTTTTAGAACAAGCATGTTGGCAAAATCAATTCCAGATACCCATGTCGATCAGACATGCATTGTAAAATTAAAGAGTCTCTGTTGATCCGTGATCTAAAGCCAACCTTAAATGAAAACGTTGGCAGTGAGAAACTTTATCTCTGTTATTAGCATATTCTTGTCGTTTTATGTCAATCAATTTGTTAGTTCCCAGTCCTTACAATGAGTTGTATTTTTTTAATTTAAATTTATCTGTAACCGAAAAATAATCACTTCCAGATACCCTTTACGGTAAATCATCCCACTATTGGAATCAAAGATTTGTTTACCCAAAGTATCGTTAATTATCATTATACAGATGATAAAAT
>A2_a_1(1.000)
AAGAAGAATTTATTAATTCAGTGTTAGCTACTTGTTTGTGATTGTAAGGGATACCCGCGTCGACTCTTAATGCTAATTCAAGAATGGTC---AACGAGGAACAATAAAAAGCAAACTTAGGGCTTTGTTGTTTTTAGAACAAGTATGTTGGCAAAATCAATTCCAGATACCCATGTCGATCAGACATGCATTGTAAAATTAAAGAGTCTCTGTTGATCCGTGATCTAAAGCCAACCTTAAATGAAAACGTTGGCAGTGAGAAACTTTATCTCTGTTATTAGCATATTCTTGTCGTTTTATGTCAATCAATTTGTTAGTTCCCAGTCCTTACAATGAGTTGAATTTTTTTAATTTAAATTTATCTGTAACCGAAAAATAATCACTTCCAGATACCCTTTACGGTAAATCATCCCACTATTGCAATCAAAGATTTGTTTACCCAAAGTATCGTTA----TCATTATACAGATGATAAAAT
>A2_b_1(1.000)
GAGAAGAATTTATTAATTCAGTGTTAGCTACTTGTTTGTGATTGTAAGGGATACCCGCGTCGACTCTTAATGCTAATTCAAGAATGGTTTTAAACGAGGAACAATAAAAAGCAAACTTAGGGCTTTGTTGTTTTTAGAACAAGCATGTTGGCAAAATCAATTCCAGATACCCATGTCGATCAGACATGCATTGTAAAATTAAAGAGTCTCTGTTGATCCGTGATCTAAAGCCAACCTTAAATGAAAACGTTGGCAGTGAGAAACTTTATCTCTGTTATTAGCATATTCTTGTCGTTTTATGTCAATCAATTTGTTAGTTCCCAGTCCTTACAATGAGTTGTATTTTTTTAATTTAAATTTATCTGTAACCGAAAAATAATCACTTCCAGATACCCTTTACGGTAAATCATCCCACTATTGGAATCAAAGATTTGTTTACCCAAAGTATCGTTAATTATCATTATACAGATGATAAAAT
>A3a_1(1.000)
GAGAAGAATTTATTAATTCAGTGTTAGCTACTTGTTTGTGATTGTAAGGGATACCCGCGTCGACTCTTAATGCTAATTCAAGAATGGTTTTAAACGAGGAACAATAAAAAGCAAACTTAGGGCTTTGTTGTTTTTAGAACAAGCATGTTGGCAAAATCAATTCCAGATACCCATGTCGATCAGACATGCATTGTAAAATTAAAGAGTCTCTGTTGATCCGTGATCTAAAGCCAACCTTAAATGAAAACGTTGGCAGTGAGAAACTTTATCTCTGTTATTAGCATATTCTTGTCGTTTTATGTCAATCAATTTGTTAGTTCCCAGTCCTTACAATGAGTTGTATTTTTTTAATTTAAATTTATCTGTAACCGAAAAATAATCACTTCCAGATACCCTTTACGGTAAATCATCCCACTATTGGAATCAAAGATTTGTTTACCCAAAGTATCGTTAATTATCATTATACAGATGATAAAAT
>A3b_1(1.000)
GAGAAGAATTTATTAATTCAGTGTTAGCTACTTGTTTGTGATTGTAAGGGATACCCGCGTCGACTCTTAATGCTAATTCAAGAATGGTTTTAAACGAGGAACAATAAAAAGCAAACTTAGGGCTTTGTTGTTTTTAGAACAAGCATGTTGGCAAAATCAATTCCAGATACCCATGTCGATCAGACATGCATTGTAAAATTAAAGAGTCTCTGTTGATCCGTGATCTAAAGCCAACCTTAAATGAAAACGTTGGCAGTGAGAAACTTTATCTCTGTTATTAGCATATTCTTGTCGTTTTATGTCAATCAATTTGTTAGTTCCCAGTCCTTACAATGAGTTGTATTTTTTTAATTTAAATTTATCTGTAACCGAAAAATAATCACTTCCAGATACCCTTTACGGTAAATCATCCCACTATTGGAATCAAAGATTTGTTTACCCAAAGTATCGTTAATTATCATTATACAGATGATAAAAT
>A4_a_1(1.000)
AAGAAGAATTTATTAATTCAGTGTTAGCTACTTGTTTGTGATTGTAAGGGATACCCGCGTCGACTCTTAATGCTAATTCAAGAATGGTC---AACGAGGAACAATAAAAAGCAAACTTAGGGCTTTGTTGTTTTTAGAACAAGCATGTTGGCAAAATCAATTCCAGATACCCATGTCGATCAGACATGCATTGTAAAATTAAAGAGTCTCTGTTGATCCGTGATCTAAAGCCAACCTTAAATGAAAACGTTGGCAGTGAGAAACTTTATCTCTGTTATTAGCATATTCTTGTCGTTTTATGTCAATCAATTTGTTAGTTCCCAGTCCTTACAATGAGTTGAATTTTTTTAATTTAAATTTATCTGTAACCGAAAAATAATCACTTCCAGATACCCTTTACGGTAAATCATCCCACTATTGCAATCAAAGATTTGTTTACCCAAAGTATCGTTA----TCATTATACAGATGATAAAAT
>A4_b_1(1.000)
GAGAAGAATTTATTAATTCAGTGTTAGCTACTTGTTTGTGATTGTAAGGGATACCCGCGTCGACTCTTAATGCTAATTCAAGAATGGTTTTAAACGAGGAACAATAAAAAGCAAACTTAGGGCTTTGTTGTTTTTAGAACAAGCATGTTGGCAAAATCAATTCCAGATACCCATGTCGATCAGACATGCATTGTAAAATTAAAGAGTCTCTGTTGATCCGTGATCTAAAGCCAACCTTAAATGAAAACGTTGGCAGTGAGAAACTTTATCTCTGTTATTAGCATATTCTTGTCGTTTTATGTCAATCAATTTGTTAGTTCCCAGTCCTTACAATGAGTTGTATTTTTTTAATTTAAATTTATCTGTAACCGAAAAATAATCACTTCCAGATACCCTTTACGGTAAATCATCCCACTATTGGAATCAAAGATTTGTTTACCCAAAGTATCGTTA----TCATTATACAGATGATAAAAT
>A5a_1(1.000)
AAGAAGAATTTATTAATTCAGTGTTAGCTACTTGTTTGTGATTGTAAGGGATACCCGCGTCGACTCTTAATGCTAATTCAAGAATGGTC---AACGAGGAACAATAAAAAGCAAACTTAGGGCTTTGTTGTTTTTAGAACAAGCATGTTGGCAAAATCAATTCCAGATACCCATGTCGATCAGACATGCATTGTAAAATTAAAGAGTCTCTGTTGATCCGTGATCTAAAGCCAACCTTAAATGAAAACGTTGGCAGTGAGAAACTTTATCTCTGTTATTAGCATATTCTTGTCGTTTTATGTCAATCAATTTGTTAGTTCCCAGTCCTTACAATGAGTTGAATTTTTTTAATTTAAATTTATCTGTAACCGAAAAATAATCACTTCCAGATACCCTTTACGGTAAATCATCCCACTATTGCAATCAAAGATTTGTTTACCCAAAGTATCGTTA----TCATTATACAGATGATAAAAT
>A5b_1(1.000)
AAGAAGAATTTATTAATTCAGTGTTAGCTACTTGTTTGTGATTGTAAGGGATACCCGCGTCGACTCTTAATGCTAATTCAAGAATGGTC---AACGAGGAACAATAAAAAGCAAACTTAGGGCTTTGTTGTTTTTAGAACAAGTATGTTGGCAAAATCAATTCCAGATACCCATGTCGATCAGACATGCATTGTAAAATTAAAGAGTCTCTGTTGATCCGTGATCTAAAGCCAACCTTAAATGAAAACGTTGGCAGTGAGAAACTTTATCTCTGTTATTAGCATATTCTTGTCGTTTTATGTCAATCAATTTGTTAGTTCCCAGTCCTTACAATGAGTTGAATTTTTTTAATTTAAATTTATCTGTAACCGAAAAATAATCACTTCCAGATACCCTTTACGGTAAATCATCCCACTATTGCAATCAAAGATTTGTTTACCCAAAGTATCGTTA----TCATTATACAGATGATAAAAT
>A6a_1(1.000)
AAGAAGAATTTATTAATTCAGTGTTAGCTACTTGTTTGTGATTGTAAGGGATACCCGCGTCGACTCTTAATGCTAATTCAAGAATGGTTTTAAACGAGGAACAATAAAAAGCAAACTTAGGGCTTTGTTGTTTTTAGAACAAGCATGTTGGCAAAATCAATTCCAGATACCCATGTCGATCAGACATGCATTGTAAAATTAAAGAGTCTCTGTTGATCCGTGATCTAAAGCCAACCTTAAATGAAAACGTTGGCAGTGAGAAACTTTATCTCTGTTATTAGCATATTCTTGTCGTTTTATGTCAATCAATTTGTTAGTTCCCAGTCCTTACAATGAGTTGTATTTTTTTAATTTAAATTTATCTGTAACCGAAAAATAATCACTTCCAGATACCCTTTACGGTAAATCATCCCACTATTGGAATCAAAGATTTGTTTACCCAAAGTATCGTTA----TCATTATACAGATGATAAAAT
>A6b_1(1.000)
GAGAAGAATTTATTAATTCAGTGTTAGCTACTTGTTTGTGATTGTAAGGGATACCCGCGTCGACTCTTAATGCTAATTCAAGAATGGTTTTAAACGAGGAACAATAAAAAGCAAACTTAGGGCTTTGTTGTTTTTAGAACAAGCATGTTGGCAAAATCAATTCCAGATACCCATGTCGATCAGACATGCATTGTAAAATTAAAGAGTCTCTGTTGATCCGTGATCTAAAGCCAACCTTAAATGAAAACGTTGGCAGTGAGAAACTTTATCTCTGTTATTAGCATATTCTTGTCGTTTTATGTCAATCAATTTGTTAGTTCCCAGTCCTTACAATGAGTTGTATTTTTTTAATTTAAATTTATCTGTAACCGAAAAATAATCACTTCCAGATACCCTTTACGGTAAATCATCCCACTATTGGAATCAAAGATTTGTTTACCCAAAGTATCGTTA----TCATTATACAGATGATAAAAT
>A7a_1(0.982)
AAGAAGAATTTATTAATTCAGTGTTAGCTACTTGTTTGTGATTGTAAGGGATACCCGCGTCGACTCTTAATGCTAATTCAAGAATGGTTTTAAACGAGGAACAATAAAAAGCAAACTTAGGGCTTTGTTGTTTTTAGAACAAGCATGTTGGCAAAATCAATTCCAGATACCCATGTCGATCAGACATGCATTGTAGAATTAAAGAGTCTCTGTTGATCCGTGATCTATAGCCAACCTTAAATGAAAACGTTGGCAGTGAGAAACTTTATCTCTGTTATTAGCATATTCTTGTCGTTTTATGTCAATCAATTTGTTAGTTCCCAGTCCTTACAATGAGTTGTATTTTTTTAATTTAAATTTATCTGTAACCGAAAAATAATCACTTCCAGATACCCTTTACGGTAAATCATCCCACTATTGGAATCAAAGATTTGTTTACCCAAAGTATCGTTA----TCATTATACAGATGATAAAAT
>A7b_1(0.982)
GAGAAGAATTTATTAATTCAGTGTTAGCTACTTGTTTGTGATTGTAAGGGATACCCGCGTCGACTCTTAATGCTAATTCAAGAATGGTTTTAAACGAGGAACAATAAAAAGCAAACTTAGGGCTTTGTTGTTTTTAGAACAAGCATGCTGGCAAAATCAATTCCAGATACCCATGTCGATCAGACATGCATTGTAAAATTAAAGAGTCTCTGTTGATCCGTGATCTAAAGCCAACCTTAAATGAAAACGTTGGCAGTGAGAAACTTTATCTCTGTTATTAGCATATTCTTGTCGTTTTATGTCAATCAATTTGTTAGTTCCCAGTCCTTACAATGAGTTGTATTTTTTTAATTTAAATTTATCTGTAACCGAAAAATAATCACTTCCAGATACCCTTTACGGTAAATCATCCCACTATTGGAATCAAAGATTTGTTTACCCAAAGTATCGTTA----TCATTATACAGATGATAAAAT
>A8a_1(1.000)
AAGAAGAATTTATTAATTCAGTGTTAGCTACTTGTTTGTGATTGTAAGGGATACCCGCGTCGACTCTTAATGCTAATTCAAGAATGGTC---AACGAGGAACAATAAAAAGCAAACTTAGGGCTTTGTTGTTTTTAGAACAAGCATGTTGGCAAAATCAATTCCAGATACCCATGTCGATCAGACATGCATTGTAAAATTAAAGAGTCTCTGTTGATCCGTGATCTAAAGCCAACCTTAAATGAAAACGTTGGCAGTGAGAAACTTTATCTCTGTTATTAGCATATTCTTGTCGTTTTATGTCAATCAATTTGTTAGTTCCCAGTCCTTACAATGAGTTGAATTTTTTTAATTTAAATTTATCTGTAACCGAAAAATAATCACTTCCAGATACCCTTTACGGTAAATCATCCCACTATTGCAATCAAAGATTTGTTTACCCAAAGTATCGTTA----TCATTATACAGATGATAAAAT
>A8b_1(1.000)
AAGAAGAATTTATTAATTCAGTGTTAGCTACTTGTTTGTGATTGTAAGGGATACCCGCGTCGACTCTTAATGCTAATTCAAGAATGGTC---AACGAGGAACAATAAAAAGCAAACTTAGGGCTTTGTTGTTTTTAGAACAAGCATGTTGGCAAAATCAATTCCAGATACCCATGTCGATCAGACATGCATTGTAAAATTAAAGAGTCTCTGTTGATCCGTGATCTAAAGCCAACCTTAAATGAAAACGTTGGCAGTGAGAAACTTTATCTCTGTTATTAGCATATTCTTGTCGTTTTATGTCAATCAATTTGTTAGTTCCCAGTCCTTACAATGAGTTGAATTTTTTTAATTTAAATTTATCTGTAACCGAAAAATAATCACTTCCAGATACCCTTTACGGTAAATCATCCCACTATTGCAATCAAAGATTTGTTTACCCAAAGTATCGTTA----TCATTATACAGATGATAAAAT
>A10a_1(0.999)
AAGAAGAATTTATTAATTCAGTGTTAGCTACTTGTTTGTGATTGTAAGGGATACCCGCGTCGACTCTTAATGCTAATTCAAGAATGGTTTTAAACGAGGAACAATAAAAAGCAAACTTAGGGCTTTGTTGTTTTTAGAACAAGCATGTTGGCAAAATCAATTCCAGATACCCATGTCGATCAGACATGCATTGTAGAATTAAAGAGTCTCTGTTGATCCGTGATCTATAGCCAACCTTAAATGAAAACGTTGGCAGTGAGAAACTTTATCTCTGTTATTAGCATATTCTTGTCGTTTTATGTCAATCAATTTGTTAGTTCCCAGTCCTTACAATGAGTTGTATTTTTTTAATTTAAATTTATCTGTAACCGAAAAATAATCACTTCCAGATACCCTTTACGGTAAATCATCCCACTATTGGAATCAAAGATTTGTTTACCCAAAGTATCGTTA----TCATTATACAGATGATAAAAT
>A10b_1(0.999)
GAGAAGAATTTATTAATTCAGTGTTAGCTACTTGTTTGTGATTGTAAGGGATACCCGCGTCGACTCTTAATGCTAATTCAAGAATGGTTTTAAACGAGGAACAATAAAAAGCAAACTTAGGGCTTTGTTGTTTTTAGAACAAGCATGTTGGCAAAATCAATTCCAGATACCCATGTCGATCAGACATGCATTGTAAAATTAAAGAGTCTCTGTTGATCCGTGATCTAAAGCCAACCTTAAATGAAAACGTTGGCAGTGAGAAACTTTATCTCTGTTATTAGCATATTCTTGTCGTTTTATGTCAATCAATTTGTTAGTTCCCAGTCCTTACAATGAGTTGTATTTTTTTAATTTAAATTTATCTGTAACCGAAAAATAATCACTTCCAGATACCCTTTACGGTAAATCATCCCACTATTGGAATCAAAGATTTGTTTACCCAAAGTATCGTTA----TCATTATACAGATGATAAAAT
>A11_a_1(1.000)
AAGAAGAATTTATTAATTCAGTGTTAGCTACTTGTTTGTGATTGTAAGGGATACCCGCGTCGACTCTTAATGCTAATTCAAGAATGGTTTTAAACGAGGAACAATAAAAAGCAAACTTAGGGCTTTGTTGTTTTTAGAACAAGCATGTTGGCAAAATCAATTCCAGATACCCATGTCGATCAGACATGCATTGTAGAATTAAAGAGTCTCTGTTGATCCGTGATCTATAGCCAACCTTAAATGAAAACGTTGGCAGTGAGAAACTTTATCTCTGTTATTAGCATATTCTTGTCGTTTTATGTCAATCAATTTGTTAGTTCCCAGTCCTTACAATGAGTTGTATTTTTTTAATTTAAATTTATCTGTAACCGAAAAATAATCACTTCCAGATACCCTTTACGGTAAATCATCCCACTATTGGAATCAAAGATTTGTTTACCCAAAGTATCGTTA----TCATTATACAGATGATAAAAT
>A11_b_1(1.000)
GAGAAGAATTTATTAATTCAGTGTTAGCTACTTGTTTGTGATTGTAAGGGATACCCGCGTCGACTCTTAATGCTAATTCAAGAATGGTTTTAAACGAGGAACAATAAAAAGCAAACTTAGGGCTTTGTTGTTTTTAGAACAAGCATGTTGGCAAAATCAATTCCAGATACCCATGTCGATCAGACATGCATTGTAAAATTAAAGAGTCTCTGTTGATCCGTGATCTAAAGCCAACCTTAAATGAAAACGTTGGCAGTGAGAAACTTTATCTCTGTTATTAGCATATTCTTGTCGTTTTATGTCAATCAATTTGTTAGTTCCCAGTCCTTACAATGAGTTGTATTTTTTTAATTTAAATTTATCTGTAACCGAAAAATAATCACTTCCAGATACCCTTTACGGTAAATCATCCCACTATTGGAATCAAAGATTTGTTTACCCAAAGTATCGTTAATTATCATTATACAGATGATAAAAT
>A12_a_1(1.000)
AAGAAGAATTTATTAATTCAGTGTTAGCTACTTGTTTGTGATTGTAAGGGATACCCGCGTCGACTCTTAATGCTAATTCAAGAATGGTTTTAAACGAGGAACAATAAAAAGCAAACTTAGGGCTTTGTTGTTTTTAGAACAAGCATGTTGGCAAAATCAATTCCAGATACCCATGTCGATCAGACATGCATTGTAAAATTAAAGAGTCTCTGTTGATCCGTGATCTAAAGCCAACCTTAAATGAAAACGTTGGCAGTGAGAAACTTTATCTCTGTTATTAGCATATTCTTGTCGTTTTATGTCAATCAATTTGTTAGTTCCCAGTCCTTACAATGAGTTGTATTTTTTTAATTTAAATTTATCTGTAACCGAAAAATAATCACTTCCAGATACCCTTTACGGTAAATCATCCCACTATTGGAATCAAAGATTTGTTTACCCAAAGTATCGTTA----TCATTATACAGATGATAAAAT
>A12_b_1(1.000)
AAGAAGAATTTATTAATTCAGTGTTAGCTACTTGTTTGTGATTGTAAGGGATACCCGCGTCGACTCTTAATGCTAATTCAAGAATGGTC---AACGAGGAACAATAAAAAGCAAACTTAGGGCTTTGTTGTTTTTAGAACAAGCATGTTGGCAAAATCAATTCCAGATACCCATGTCGATCAGACATGCATTGTAAAATTAAAGAGTCTCTGTTGATCCGTGATCTAAAGCCAACCTTAAATGAAAACGTTGGCAGTGAGAAACTTTATCTCTGTTATTAGCATATTCTTGTCGTTTTATGTCAATCAATTTGTTAGTTCCCAGTCCTTACAATGAGTTGAATTTTTTTAATTTAAATTTATCTGTAACCGAAAAATAATCACTTCCAGATACCCTTTACGGTAAATCATCCCACTATTGCAATCAAAGATTTGTTTACCCAAAGTATCGTTA----TCATTATACAGATGATAAAAT
>A13_a_1(1.000)
GAGAAGAATTTATTAATTCAGTGTTAGCTACTTGTTTGTGATTGTAAGGGATACCCGCGTCGACTCTTAATGCTAATTCAAGAATGGTTTTAAACGAGGAACAATAAAAAGCAAACTTAGGGCTTTGTTGTTTTTAGAACAAGCATGTTGGCAAAATCAATTCCAGATACCCATGTCGATCAGACATGCATTGTAAAATTAAAGAGTCTCTGTTGATCCGTGATCTAAAGCCAACCTTAAATGAAAACGTTGGCAGTGAGAAACTTTATCTCTGTTATTAGCATATTCTTGTCGTTTTATGTCAATCAATTTGTTAGTTCCCAGTCCTTACAATGAGTTGTATTTTTTTAATTTAAATTTATCTGTAACCGAAAAATAATCACTTCCAGATACCCTTTACGGTAAATCATCCCACTATTGGAATCAAAGATTTGTTTACCCAAAGTATCGTTA----TCATTATACAGATGATAAAAT
>A13_b_1(1.000)
GAGAAGAATTTATTAATTCAGTGTTAGCTACTTGTTTGTGATTGTAAGGGATACCCGCGTCGACTCTTAATGCTAATTCAAGAATGGTTTTAAACGAGGAACAATAAAAAGCAAACTTAGGGCTTTGTTGTTTTTAGAACAAGCATGTTGGCAAAATCAATTCCAGATACCCATGTCGATCAGACATGCATTGTAAAATTAAAGAGTCTCTGTTGATCCGTGATCTAAAGCCAACCTTAAATGAAAACGTTGGCAGTGAGAAACTTTATCTCTGTTATTAGCATATTCTTGTCGTTTTATGTCAATCAATTTGTTAGTTCCCAGTCCTTACAATGAGTTGTATTTTTTTAATTTAAATTTATCTGTAACCGAAAAATAATCACTTCCAGATACCCTTTACGGTAAATCATCCCACTATTGGAATCAAAGATTTGTTTACCCAAAGTATCGTTAATTATCATTATACAGATGATAAAAT
>A14a_1(1.000)
GAGAAGAATTTATTAATTCAGTGTTAGCTACTTGTTTGTGATTGTAAGGGATACCCGCGTCGACTCTTAATGCTAATTCAAGAATGGTTTTAAACGAGGAACAATAAAAAGCAAACTTAGGGCTTTGTTGTTTTTAGAACAAGCATGTTGGCAAAATCAATTCCAGATACCCATGTCGATCAGACATGCATTGTAAAATTAAAGAGTCTCTGTTGATCCGTGATCTAAAGCCAACCTTAAATGAAAACGTTGGCAGTGAGAAACTTTATCTCTGTTATTAGCATATTCTTGTCGTTTTATGTCAATCAATTTGTTAGTTCCCAGTCCTTACAATGAGTTGTATTTTTTTAATTTAAATTTATCTGTAACCGAAAAATAATCACTTCCAGATACCCTTTACGGTAAATCATCCCACTATTGGAATCAAAGATTTGTTTACCCAAAGTATCGTTA----TCATTATACAGATGATAAAAT
>A14b_1(1.000)
GAGAAGAATTTATTAATTCAGTGTTAGCTACTTGTTTGTGATTGTAAGGGATACCCGCGTCGACTCTTAATGCTAATTCAAGAATGGTTTTAAACGAGGAACAATAAAAAGCAAACTTAGGGCTTTGTTGTTTTTAGAACAAGCATGTTGGCAAAATCAATTCCAGATACCCATGTCGATCAGACATGCATTGTAAAATTAAAGAGTCTCTGTTGATCCGTGATCTAAAGCCAACCTTAAATGAAAACGTTGGCAGTGAGAAACTTTATCTCTGTTATTAGCATATTCTTGTCGTTTTATGTCAATCAATTTGTTAGTTCCCAGTCCTTACAATGAGTTGTATTTTTTTAATTTAAATTTATCTGTAACCGAAAAATAATCACTTCCAGATACCCTTTACGGTAAATCATCCCACTATTGGAATCAAAGATTTGTTTACCCAAAGTATCGTTA----TCATTATACAGATGATAAAAT
>A15_a_1(1.000)
AAGAAGAATTTATTAATTCAGTGTTAGCTACTTGTTTGTGATTGTAAGGGATACCCGCGTCGACTCTTAATGCTAATTCAAGAATGGTC---AACGAGGAACAATAAAAAGCAAACTTAGGGCTTTGTTGTTTTTAGAACAAGCATGTTGGCAAAATCAATTCCAGATACCCATGTCGATCAGACATGCATTGTAAAATTAAAGAGTCTCTGTTGATCCGTGATCTAAAGCCAACCTTAAATGAAAACGTTGGCAGTGAGAAACTTTATCTCTGTTATTAGCATATTCTTGTCGTTTTATGTCAATCAGTTTGTTAGTTCCCAGTCCTTACAATGAGTTGTATTTTTTTAATTTAAATTTATCTGTAACCGAAAAATAATCACTTCCAGATACCCTTTACGGTAAATCATCCCACTATTGGAATCAAAGATTTGTTTACCCAAAGTATCGTTA----TCATTATACAGATGATAAAAT
>A15_b_1(1.000)
GAGAAGAATTTATTAATTCAGTGTTAGCTACTTGTTTGTGATTGTAAGGGATACCCGCGTCGACTCTTAATGCTAATTCAAGAATGGTTTTAAACGAGGAACAATAAAAAGCAAACTTAGGGCTTTGTTGTTTTTAGAACAAGCATGTTGGCAAAATCAATTCCAGATACCCATGTCGATCAGACATGCATTGTAAAATTAAAGAGTCTCTGTTGATCCGTGATCTAAAGCCAACCTTAAATGAAAACGTTGGCAGTGAGAAACTTTATCTCTGTTATTAGCATATTCTTGTCGTTTTATGTCAATCAATTTGTTAGTTCCCAGTCCTTACAATGAGTTGTATTTTTTTAATTTAAATTTATCTGTAACCGAAAAATAATCACTTCCAGATACCCTTTACGGTAAATCATCCCACTATTGGAATCAAAGATTTGTTTACCCAAAGTATCGTTA----TCATTATACAGATGATAAAAT
>A16_a_1(1.000)
AAGAAGAATTTATTAATTCAGTGTTAGCTACTTGTTTGTGATTGTAAGGGATACCCGCGTCGACTCTTAATGCTAATTCAAGAATGGTC---AACGAGGAACAATAAAAAGCAAACTTAGGGCTTTGTTGTTTTTAGAACAAGCATGTTGGCAAAATCAATTCCAGATACCCATGTCGATCAGACATGCATTGTAAAATTAAAGAGTCTCTGTTGATCCGTGATCTAAAGCCAACCTTAAATGAAAACGTTGGCAGTGAGAAACTTTATCTCTGTTATTAGCATATTCTTGTCGTTTTATGTCAATCAATTTGTTAGTTCCCAGTCCTTACAATGAGTTGTATTTTTTTAATTTAAATTTATCTGTAACCGAAAAATAATCACTTCCAGATACCCTTTACGGTAAATCATCCCACTATTGGAATCAAAGATTTGTTTACCCAAAGTATCGTTA----TCATTATACAGATGATAAAAT
>A16_b_1(1.000)
GAGAAGAATTTATTAATTCAGTGTTAGCTACTTGTTTGTGATTGTAAGGGATACCCGCGTCGACTCTTAATGCTAATTCAAGAATGGTTTTAAACGAGGAACAATAAAAAGCAAACTTAGGGCTTTGTTGTTTTTAGAACAAGCATGTTGGCAAAATCAATTCCAGATACCCATGTCGATCAGACATGCATTGTAAAATTAAAGAGTCTCTGTTGATCCGTGATCTAAAGCCAACCTTAAATGAAAACGTTGGCAGTGAGAAACTTTATCTCTGTTATTAGCATATTCTTGTCGTTTTATGTCAATCAATTTGTTAGTTCCCAGTCCTTACAATGAGTTGTATTTTTTTAATTTAAATTTATCTGTAACCGAAAAATAATCACTTCCAGATACCCTTTACGGTAAATCATCCCACTATTGGAATCAAAGATTTGTTTACCCAAAGTATCGTTA----TCATTATACAGATGATAAAAT
>F1_a_1(1.000)
GAGAAGAATTTATTAATTCAGTGTTAGCTACTTGTTTGTGATTGTAAGGGATACCCGCGTCGACTCTTAATGCTAATTCAAGAATGGTTTTAAACGAGGAACAATAAAAAGCAAACTTAGGGCTTTGTTGTTTTTAGAACAAGCATGTTGGCAAAATCAATTCCAGATACCCATGTCGATCAGACATGCATTGTAAAATTAAAGAGTCTCTGTTGATCCGTGATCTAAAGCCAACCTTAAATGAAAACGTTGGCAGTGAGAAACTTTATCTCTGTTATTAGCATATTCTTGTCGTTTTATGTCAATCAATTTGTTAGTTCCCAGTCCTTACAATGAGTTGTATTTTTTTAATTTAAATTTATCTGTAACCGAAAAATAATCACTTCCAGATACCCTTTACGGTAAATCATCCCACTATTGGAATCAAAGATTTGTTTACCCAAAGTATCGTTA----TCATTATACAGATGATAAAAT
>F1_b_1(1.000)
GAGAAGAATTTATTAATTCAGTGTTAGCTACTTGTTTGTGATTGTAAGGGATACCCGCGTCGACTCTTAATGCTAATTCAAGAATGGTTTTAAACGAGGAACAATAAAAAGCAAACTTAGGGCTTTGTTGTTTTTAGAACAAGCATGTTGGCAAAATCAATTCCAGATACCCATGTCGATCAGACATGCATTGTAAAATTAAAGAGTCTCTGTTGATCCGTGATCTAAAGCCAACCTTAAATGAAAACGTTGGCAGTGAGAAACTTTATCTCTGTTATTAGCATATTCTTGTCGTTTTATGTCAATCAATTTGTTAGTTCCCAGTCCTTACAATGAGTTGTATTTTTTTAATTTAAATTTATCTGTAACCGAAAAATAATCACTTCCAGATACCCTTTACGGTAAATCATCCCACTATTGGAATCAAAGATTTGTTTACCCAAAGTATCGTTAATTATCATTATACAGATGATAAAAT
>F2_a_1(1.000)
AA-------TTTTTAATTCAGTGTTAGCTACTTGTTTGTGATTGTAAGGGATACCCGCGTCGACTCTTAATGCTAATTCAAGAATGGTC---AACGAGGAACAATAAAAAGCAAACTTAGGGCTTTGTTGTTTTTAGAACAAGCATGTTGGCAAAATCAATTCCAGATACCCATGTCGATCAGACATGCATTGTAAAATTAAAGAGTCTCTGTTGATCCGTGATCTAAAGCCAACCTTAAATGAAAACGTTGGCAGTGAGAAACTTTATCTCTGTTATTAGCATTTTCTTGTCGTTTTATGTCAATCAATTTGTTAGTTCCCAGTCCTTACAATGAGTTGTATTTTTTTAATTTAAATTTATCTGTAACCGAAAAATAATCACTTCCAGATACCCTTTACGGTAAATCATCCCACTATTGGAATCAAAGATTTGTTTACCCAAAGTATCGTTA----TCATTATACAGATGATAAAAT
>F2_b_1(1.000)
GAGAAGAATTTATTAATTCAGTGTTAGCTACTTGTTTGTGATTGTAAGGGATACCCGCGTCGACTCTTAATGCTAATTCAAGAATGGTTTTAAACGAGGAACAATAAAAAGCAAACTTAGGGCTTTGTTGTTTTTAGAACAAGCATGTTGGCAAAATCAATTCCAGATACCCATGTCGATCAGACATGCATTGTAAAATTAAAGAGTCTCTGTTGATCCGTGATCTAAAGCCAACCTTAAATGAAAACGTTGGCAGTGAGAAACTTTATCTCTGTTATTAGCATATTCTTGTCGTTTTATGTCAATCAATTTGTTAGTTCCCAGTCCTTACAATGAGTTGTATTTTTTTAATTTAAATTTATCTGTAACCGAAAAATAATCACTTCCAGATACCCTTTACGGTAAATCATCCCACTATTGGAATCAAAGATTTGTTTACCCAAAGTATCGTTA----TCATTATACAGATGATAAAAT
>F3_a_1(1.000)
AAGAAGAATTTATTAATTCAGTGTTAGCTACTTGTTTGTGATTGTAAGGGATACCCGCGTCGACTCTTAATGCTAATTCAAGAATGGTC---AACGAGGAACAATAAAAAGCAAACTTAGGGCTTTGTTGTTTTTAGAACAAGCATGTTGGCAAAATCAATTCCAGATACCCATGTCGATCAGACATGCATTGTAAAATTAAAGAGTCTCTGTTGATCCGTGATCTAAAGCCAACCTTAAATGAAAACGTTGGCAGTGAGAAACTTTATCTCTGTTATTAGCATATTCTTGTCGTTTTATGTCAATCAATTTGTTAGTTCCCAGTCCTTACAATGAGTTGTATTTTTTTAATTTAAATTTATCTGTAACCGAAAAATAATCACTTCCAGATACCCTTTACGGTAAATCATCCCACTATTGGAATCAAAGATTTGTTTACCCAAAGTATCGTTA----TCATTATACAGATGATAAAAT
>F3_b_1(1.000)
GAGAAGAATTTATTAATTCAGTGTTAGCTACTTGTTTGTGATTGTAAGGGATACCCGCGTCGACTCTTAATGCTAATTCAAGAATGGTTTTAAACGAGGAACAATAAAAAGCAAACTTAGGGCTTTGTTGTTTTTAGAACAAGCATGTTGGCAAAATCAATTCCAGATACCCATGTCGATCAGACATGCATTGTAAAATTAAAGAGTCTCTGTTGATCCGTGATCTAAAGCCAACCTTAAATGAAAACGTTGGCAGTGAGAAACTTTATCTCTGTTATTAGCATATTCTTGTCGTTTTATGTCAATCAATTTGTTAGTTCCCAGTCCTTACAATGAGTTGTATTTTTTTAATTTAAATTTATCTGTAACCGAAAAATAATCACTTCCAGATACCCTTTACGGTAAATCATCCCACTATTGGAATCAAAGATTTGTTTACCCAAAGTATCGTTA----TCATTATACAGATGATAAAAT
>F4a_1(1.000)
AAGAAGAATTTATTAATTCAGTGTTAGCTACTTGTTTGTGATTGTAAGGGATACCCGCGTCGACTCTTAATGCTAATTCAAGAATGGTC---AACGAGGAACAATAAAAAGCAAACTTAGGGCTTTGTTGTTTTTAGAACAAGCATGTTGGCAAAATCAATTCCAGATACCCATGTCGATCAGACATGCATTGTAAAATTAAAGAGTCTCTGTTGATCCGTGATCTAAAGCCAACCTTAAATGAAAACGTTGGCAGTGAGAAACTTTATCTCTGTTATTAGCATATTCTTGTCGTTTTATGTCAATCAATTTGTTAGTTCCCAGTCCTTACAATGAGTTGAATTTTTTTAATTTAAATTTATCTGTAACCGAAAAATAATCACTTCCAGATACCCTTTACGGTAAATCATCCCACTATTGCAATCAAAGATTTGTTTACCCAAAGTATCGTTA----TCATTATACAGATGATAAAAT
>F4b_1(1.000)
AAGAAGAATTTATTAATTCAGTGTTAGCTACTTGTTTGTGATTGTAAGGGATACCCGCGTCGACTCTTAATGCTAATTCAAGAATGGTC---AACGAGGAACAATAAAAAGCAAACTTAGGGCTTTGTTGTTTTTAGAACAAGTATGTTGGCAAAATCAATTCCAGATACCCATGTCGATCAGACATGCATTGTAAAATTAAAGAGTCTCTGTTGATCCGTGATCTAAAGCCAACCTTAAATGAAAACGTTGGCAGTGAGAAACTTTATCTCTGTTATTAGCATATTCTTGTCGTTTTATGTCAATCAATTTGTTAGTTCCCAGTCCTTACAATGAGTTGAATTTTTTTAATTTAAATTTATCTGTAACCGAAAAATAATCACTTCCAGATACCCTTTACGGTAAATCATCCCACTATTGCAATCAAAGATTTGTTTACCCAAAGTATCGTTA----TCATTATACAGATGATAAAAT
>F5a_1(1.000)
AAGAAGAATTTATTAATTCAGTGTTAGCTACTTGTTTGTGATTGTAAGGGATACCCGCGTCGACTCTTAATGCTAATTCAAGAATGGTC---AACGAGGAACAATAAAAAGCAAACTTAGGGCTTTGTTGTTTTTAGAACAAGCATGTTGGCAAAATCAATTCCAGATACCCATGTCGATCAGACATGCATTGTAAAATTAAAGAGTCTCTGTTGATCCGTGATCTAAAGCCAACCTTAAATGAAAACGTTGGCAGTGAGAAACTTTATCTCTGTTATTAGCATATTCTTGTCGTTTTATGTCAATCAATTTGTTAGTTCCCAGTCCTTACAATGAGTTGTATTTTTTTAATTTAAATTTATCTGTAACCGAAAAATAATCACTTCCAGATACCCTTTACGGTAAATCATCCCACTATTGGAATCAAAGATTTGTTTACCCAAAGTATCGTTA----TCATTATACAGATGATAAAAT
>F5b_1(1.000)
AAGAAGAATTTATTAATTCAGTGTTAGCTACTTGTTTGTGATTGTAAGGGATACCCGCGTCGACTCTTAATGCTAATTCAAGAATGGTC---AACGAGGAACAATAAAAAGCAAACTTAGGGCTTTGTTGTTTTTAGAACAAGCATGTTGGCAAAATCAATTCCAGATACCCATGTCGATCAGACATGCATTGTAAAATTAAAGAGTCTCTGTTGATCCGTGATCTAAAGCCAACCTTAAATGAAAACGTTGGCAGTGAGAAACTTTATCTCTGTTATTAGCATATTCTTGTCGTTTTATGTCAATCAATTTGTTAGTTCCCAGTCCTTACAATGAGTTGTATTTTTTTAATTTAAATTTATCTGTAACCGAAAAATAATCACTTCCAGATACCCTTTACGGTAAATCATCCCACTATTGGAATCAAAGATTTGTTTACCCAAAGTATCGTTA----TCATTATACAGATGATAAAAT
>F6a_1(1.000)
AAGAAGAATTTATTAATTCAGTGTTAGCTACTTGTTTGTGATTGTAAGGGATACCCGCGTCGACTCTTAATGCTAATTCAAGAATGGTC---AACGAGGAACAATAAAAAGCAAACTTAGGGCTTTGTTGTTTTTAGAACAAGCATGTTGGCAAAATCAATTCCAGATACCCATGTCGATCAGACATGCATTGTAAAATTAAAGAGTCTCTGTTGATCCGTGATCTAAAGCCAACCTTAAATGAAAACGTTGGCAGTGAGAAACTTTATCTCTGTTATTAGCATATTCTTGTCGTTTTATGTCAATCAATTTGTTAGTTCCCAGTCCTTACAATGAGTTGTATTTTTTTAATTTAAATTTATCTGTAACCGAAAAATAATCACTTCCAGATACCCTTTACGGTAAATCATCCCACTATTGGAATCAAAGATTTGTTTACCCAAAGTATCGTTA----TCATTATACAGATGATAAAAT
>F6b_1(1.000)
AAGAAGAATTTATTAATTCAGTGTTAGCTACTTGTTTGTGATTGTAAGGGATACCCGCGTCGACTCTTAATGCTAATTCAAGAATGGTC---AACGAGGAACAATAAAAAGCAAACTTAGGGCTTTGTTGTTTTTAGAACAAGCATGTTGGCAAAATCAATTCCAGATACCCATGTCGATCAGACATGCATTGTAAAATTAAAGAGTCTCTGTTGATCCGTGATCTAAAGCCAACCTTAAATGAAAACGTTGGCAGTGAGAAACTTTATCTCTGTTATTAGCATATTCTTGTCGTTTTATGTCAATCAATTTGTTAGTTCCCAGTCCTTACAATGAGTTGAATTTTTTTAATTTAAATTTATCTGTAACCGAAAAATAATCACTTCCAGATACCCTTTACGGTAAATCATCCCACTATTGCAATCAAAGATTTGTTTACCCAAAGTATCGTTA----TCATTATACAGATGATAAAAT
>F8_a_1(1.000)
GAGAAGAATTTATTAATTCAGTGTTAGCTACTTGTTTGTGATTGTAAGGGATACCCGCGTCGACTCTTAATGCTAATTCAAGAATGGTTTTAAACGAGGAACAATAAAAAGCAAACTTAGGGCTTTGTTGTTTTTAGAACAAGCATGTTGGCAAAATCAATTCCAGATACCCATGTCGATCAGACATGCATTGTAAAATTAAAGAGTCTCTGTTGATCCGTGATCTAAAGCCAACCTTAAATGAAAACGTTGGCAGTGAGAAACTTTATCTCTGTTATTAGCATATTCTTGTCGTTTTATGTCAATCAATTTGTTAGTTCCCAGTCCTTACAATGAGTTGTATTTTTTTAATTTAAATTTATCTGTAACCGAAAAATAATCACTTCCAGATACCCTTTACGGTAAATCATCCCACTATTGGAATCAAAGATTTGTTTACCCAAAGTATCGTTA----TCATTATACAGATGATAAAAT
>F8_b_1(1.000)
GAGAAGAATTTATTAATTCAGTGTTAGCTACTTGTTTGTGATTGTAAGGGATACCCGCGTCGACTCTTAATGCTAATTCAAGAATGGTTTTAAACGAGGAACAATAAAAAGCAAACTTAGGGCTTTGTTGTTTTTAGAACAAGCATGTTGGCAAAATCAATTCCAGATACCCATGTCGATCAGACATGCATTGTAAAATTAAAGAGTCTCTGTTGATCCGTGATCTAAAGCCAACCTTAAATGAAAACGTTGGCAGTGAGAAACTTTATCTCTGTTATTAGCATATTCTTGTCGTTTTATGTCAATCAATTTGTTAGTTCCCAGTCCTTACAATGAGTTGTATTTTTTTAATTTAAATTTATCTGTAACCGAAAAATAATCACTTCCAGATACCCTTTACGGTAAATCATCCCACTATTGGAATCAAAGATTTGTTTACCCAAAGTATCGTTAATTATCATTATACAGATGATAAAAT
>F9_a_1(1.000)
AAGAAGAATTTATTAATTCAGTGTTAGCTACTTGTTTGTGATTGTAAGGGATACCCGCGTCGACTCTTAATGCTAATTCAAGAATGGTTTTAAACGAGGAACAATAAAAAGCAAACTTAGGGCTTTGTTGTTTTTAGAACAAGCATGTTGGCAAAATCAATTCCAGATACCCATGTCGATCAGACATGCATTGTAAAATTAAAGAGTCTCTGTTGATCCGTGATCTAAAGCCAACCTTAAATGAAAACGTTGGCAGTGAGAAACTTTATCTCTGTTATTAGCATAGTCTTGTCGTTTTATGTCAATCAATTTGTTAGTTCCCAGTCCTTACAATGAGTTGTATTTTTTTAATTTAAATTTATCTGTAACCGAAAAATAATAACTTCCAGATACCCTTTACGGTAAATCATCCCACTATTGGAATCAAAGATTTGTTTACCCAAAGTATCGTTA----TCATTATACAGATGATAAAAT
>F9_b_1(1.000)
AAGAAGAATTTATTAATTCAGTGTTAGCTACTTGTTTGTGATTGTAAGGGATACCCGCGTCGACTCTTAATGCTAATTCAAGAATGGTC---AACGAGGAACAATAAAAAGCAAACTTAGGGCTTTGTTGTTTTTAGAACAAGCATGTTGGCAAAATCAATTCCAGATACCCATGTCGATCAGACATGCATTGTAAAATTAAAGAGTCTCTGTTGATCCGTGATCTAAAGCCAACCTTAAATGAAAACGTTGGCAGTGAGAAACTTTATCTCTGTTATTAGCATATTCTTGTCGTTTTATGTCAATCAATTTGTTAGTTCCCAGTCCTTACAATGAGTTGAATTTTTTTAATTTAAATTTATCTGTAACCGAAAAATAATCACTTCCAGATACCCTTTACGGTAAATCATCCCACTATTGCAATCAAAGATTTGTTTACCCAAAGTATCGTTA----TCATTATACAGATGATAAAAT
>F10_a_1(1.000)
GAGAAGAATTTATTAATTCAGTGTTAGCTACTTGTTTGTGATTGTAAGGGATACCCGCGTCGACTCTTAATGCTAATTCAAGAATGGTTTTAAACGAGGAACAATAAAAAGCAAACTTAGGGCTTTGTTGTTTTTAGAACAAGCATGTTGGCAAAATCAATTCCAGATACCCATGTCGATCAGACATGCATTGTAAAATTAAAGAGTCTCTGTTGATCCGTGATCTAAAGCCAACCTTAAATGAAAACGTTGGCAGTGAGAAACTTTATCTCTGTTATTAGCATATTCTTGTCGTTTTATGTCAATCAATTTGTTAGTTCCCAGTCCTTACAATGAGTTGTATTTTTTTAATTTAAATTTATCTGTAACCGAAAAATAATCACTTCCAGATACCCTTTACGGTAAATCATCCCACTATTGGAATCAAAGATTTGTTTACCCAAAGTATCGTTA----TCATTATACAGATGATAAAAT
>F10_b_1(1.000)
GAGAAGAATTTATTAATTCAGTGTTAGCTACTTGTTTGTGATTGTAAGGGATACCCGCGTCGACTCTTAATGCTAATTCAAGAATGGTTTTAAACGAGGAACAATAAAAAGCAAACTTAGGGCTTTGTTGTTTTTAGAACAAGCATGTTGGCAAAATCAATTCCAGATACCCATGTCGATCAGACATGCATTGTAAAATTAAAGAGTCTCTGTTGATCCGTGATCTAAAGCCAACCTTAAATGAAAACGTTGGCAGTGAGAAACTTTATCTCTGTTATTAGCATATTCTTGTCGTTTTATGTCAATCAATTTGTTAGTTCCCAGTCCTTACAATGAGTTGTATTTTTTTAATTTAAATTTATCTGTAACCGAAAAATAATCACTTCCAGATACCCTTTACGGTAAATCATCCCACTATTGGAATCAAAGATTTGTTTACCCAAAGTATCGTTAATTATCATTATACAGATGATAAAAT
>F11b_1(1.000)
AAGAAGAATTTATTAATTCAGTGTTAGCTACTTGTTTGTGATTGTAAGGGATACCCGCGTCGACTCTTAATGCTAATTCAAGAATGGTC---AACGAGGAACAATAAAAAGCAAACTTAGGGCTTTGTTGTTTTTAGAACAAGCATGTTGGCAAAATCAATTCCAGATACCCATGTCGATCAGACATGCATTGTAAAATTAAAGAGTCTCTGTTGATCCGTGATCTAAAGCCAACCTTAAATGAAAACGTTGGCAGTGAGAAACTTTATCTCTGTTATTAGCATATTCTTGTCGTTTTATGTCAATCAGTTTGTTAGTTCCCAGTCCTTACAATGAGTTGTATTTTTTTAATTTAAATTTATCTGTAACCGAAAAATAATCACTTCCAGATACCCTTTACGGTAAATCATCCCACTATTGGAATCAAAGATTTGTTTACCCAAAGTATCGTTA----TCATTATACAGATGATAAAAT
>F11a_1(1.000)
AAGAAGAATTTATTAATTCAGTGTTAGCTACTTGTTTGTGATTGTAAGGGATACCCGCGTCGACTCTTAATGCTAATTCAAGAATGGTC---AACGAGGAACAATAAAAAGCAAACTTAGGGCTTTGTTGTTTTTAGAACAAGCATGTTGGCAAAATCAATTCCAGATACCCATGTCGATCAGACATGCATTGTAAAATTAAAGAGTCTCTGTTGATCCGTGATCTAAAGCCAACCTTAAATGAAAACGTTGGCAGTGAGAAACTTTATCTCTGTTATTAGCATATTCTTGTCGTTTTATGTCAATCAATTTGTTAGTTCCCAGTCCTTACAATGAGTTGAATTTTTTTAATTTAAATTTATCTGTAACCGAAAAATAATCACTTCCAGATACCCTTTACGGTAAATCATCCCACTATTGCAATCAAAGATTTGTTTACCCAAAGTATCGTTA----TCATTATACAGATGATAAAAT
>F12_a_1(1.000)
AAGAAGAATTTATTAATTCAGTGTTAGCTACTTGTTTGTGATTGTAAGGGATACCCGCGTCGACTCTTAATGCTAATTCAAGAATGGTC---AACGAGGAACAATAAAAAGCAAACTTAGGGCTTTGTTGTTTTTAGAACAAGCATGTTGGCAAAATCAATTCCAGATACCCATGTCGATCAGACATGCATTGTAAAATTAAAGAGTCTCTGTTGATCCGTGATCTAAAGCCAACCTTAAATGAAAACGTTGGCAGTGAGAAACTTTATCTCTGTTATTAGCATATTCTTGTCGTTTTATGTCAATCAATTTGTTAGTTCCCAGTCCTTACAATGAGTTGTATTTTTTTAATTTAAATTTATCTGTAACCGAAAAATAATCACTTCCAGATACCCTTTACGGTAAATCATCCCACTATTGGAATCAAAGATTTGTTTACCCAAAGTATCGTTA----TCATTATACAGATGATAAAAT
>F12_b_1(1.000)
GAGAAGAATTTATTAATTCAGTGTTAGCTACTTGTTTGTGATTGTAAGGGATACCCGCGTCGACTCTTAATGCTAATTCAAGAATGGTTTTAAACGAGGAACAATAAAAAGCAAACTTAGGGCTTTGTTGTTTTTAGAACAAGCATGTTGGCAAAATCAATTCCAGATACCCATGTCGATCAGACATGCATTGTAAAATTAAAGAGTCTCTGTTGATCCGTGATCTAAAGCCAACCTTAAATGAAAACGTTGGCAGTGAGAAACTTTATCTCTGTTATTAGCATATTCTTGTCGTTTTATGTCAATCAATTTGTTAGTTCCCAGTCCTTACAATGAGTTGTATTTTTTTAATTTAAATTTATCTGTAACCGAAAAATAATCACTTCCAGATACCCTTTACGGTAAATCATCCCACTATTGGAATCAAAGATTTGTTTACCCAAAGTATCGTTAATTATCATTATACAGATGATAAAAT
>F13_a_1(1.000)
GAGAAGAATTTATTAATTCAGTGTTAGCTACTTGTTTGTGATTGTAAGGGATACCCGCGTCGACTCTTAATGCTAATTCAAGAATGGTTTTAAACGAGGAACAATAAAAAGCAAACTTAGGGCTTTGTTGTTTTTAGAACAAGCATGTTGGCAAAATCAATTCCAGATACCCATGTCGATCAGACATGCATTGTAAAATTAAAGAGTCTCTGTTGATCCGTGATCTAAAGCCAACCTTAAATGAAAACGTTGGCAGTGAGAAACTTTATCTCTGTTATTAGCATATTCTTGTCGTTTTATGTCAATCAATTTGTTAGTTCCCAGTCCTTACAATGAGTTGTATTTTTTTAATTTAAATTTATCTGTAACCGAAAAATAATCACTTCCAGATACCCTTTACGGTAAATCATCCCACTATTGGAATCAAAGATTTGTTTACCCAAAGTATCGTTA----TCATTATACAGATGATAAAAT
>F13_b_1(1.000)
GAGAAGAATTTATTAATTCAGTGTTAGCTACTTGTTTGTGATTGTAAGGGATACCCGCGTCGACTCTTAATGCTAATTCAAGAATGGTTTTAAACGAGGAACAATAAAAAGCAAACTTAGGGCTTTGTTGTTTTTAGAACAAGCATGTTGGCAAAATCAATTCCAGATACCCATGTCGATCAGACATGCATTGTAAAATTAAAGAGTCTCTGTTGATCCGTGATCTAAAGCCAACCTTAAATGAAAACGTTGGCAGTGAGAAACTTTATCTCTGTTATTAGCATATTCTTGTCGTTTTATGTCAATCAATTTGTTAGTTCCCAGTCCTTACAATGAGTTGTATTTTTTTAATTTAAATTTATCTGTAACCGAAAAATAATCACTTCCAGATACCCTTTACGGTAAATCATCCCACTATTGGAATCAAAGATTTGTTTACCCAAAGTATCGTTAATTATCATTATACAGATGATAAAAT
>F14_a_1(1.000)
AAGAAGAATTTATTAATTCAGTGTTAGCTACTTGTTTGTGATTGTAAGGGATACCCGCGTCGACTCTTAATGCTAATTCAAGAATGGTC---AACGAGGAACAATAAAAAGCAAACTTAGGGCTTTGTTGTTTTTAGAACAAGCATGTTGGCAAAATCAATTCCAGATACCCATGTCGATCAGACATGCATTGTAAAATTAAAGAGTCTCTGTTGATCCGTGATCTAAAGCCAACCTTAAATGAAAACGTTGGCAGTGAGAAACTTTATCTCTGTTATTAGCATATTCTTGTCGTTTTATGTCAATCAATTTGTTAGTTCCCAGTCCTTACAATGAGTTGAATTTTTTTAATTTAAATTTATCTGTAACCGAAAAATAATCACTTCCAGATACCCTTTACGGTAAATCATCCCACTATTGCAATCAAAGATTTGTTTACCCAAAGTATCGTTA----TCATTATACAGATGATAAAAT
>F14_b_1(1.000)
GAGAAGAATTTATTAATTCAGTGTTAGCTACTTGTTTGTGATTGTAAGGGATACCCGCGTCGACTCTTAATGCTAATTCAAGAATGGTTTTAAACGAGGAACAATAAAAAGCAAACTTAGGGCTTTGTTGTTTTTAGAACAAGCATGTTGGCAAAATCAATTCCAGATACCCATGTCGATCAGACATGCATTGTAAAATTAAAGAGTCTCTGTTGATCCGTGATCTAAAGCCAACCTTAAATGAAAACGTTGGCAGTGAGAAACTTTATCTCTGTTATTAGCATATTCTTGTCGTTTTATGTCAATCAATTTGTTAGTTCCCAGTCCTTACAATGAGTTGTATTTTTTTAATTTAAATTTATCTGTAACCGAAAAATAATCACTTCCAGATACCCTTTACGGTAAATCATCCCACTATTGGAATCAAAGATTTGTTTACCCAAAGTATCGTTAATTATCATTATACAGATGATAAAAT
>F15_a_1(1.000)
AAGAAGAATTTATTAATTCAGTGTTAGCTACTTGTTTGTGATTGTAAGGGATACCCGCGTCGACTCTTAATGCTAATTCAAGAATGGTTTTAAACGAGGAACAATAAAAAGCAAACTTAGGGCTTTGTTGTTTTTAGAACAAGCATGTTGGCAAAATCAATTCCAGATACCCATGTCGATCAGACATGCATTGTAAAATTAAAGAGTCTCTGTTGATCCGTGATCTAAAGCCAACCTTAAATGAAAACGTTGGCAGTGAGAAACTTTATCTCTGTTATTAGCATATTCTTGTCGTTTTATGTCAATCAATTTGTTAGTTCCCAGTCCTTACAATGAGTTGTATTTTTTTAATTTAAATTTATCTGTAACCGAAAAATAATCACTTCCAGATACCCTTTACGGTAAATCATCCCACTATTGGAATCAAAGATTTGTTTACCCAAAGTATCGTTA----TCATTATACAGATGATAAAAT
>F15_b_1(1.000)
AAGAAGAATTTATTAATTCAGTGTTAGCTACTTGTTTGTGATTGTAAGGGATACCCGCGTCGACTCTTAATGCTAATTCAAGAATGGTC---AACGAGGAACAATAAAAAGCAAACTTAGGGCTTTGTTGTTTTTAGAACAAGTATGTTGGCAAAATCAATTCCAGATACCCATGTCGATCAGACATGCATTGTAAAATTAAAGAGTCTCTGTTGATCCGTGATCTAAAGCCAACCTTAAATGAAAACGTTGGCAGTGAGAAACTTTATCTCTGTTATTAGCATATTCTTGTCGTTTTATGTCAATCAATTTGTTAGTTCCCAGTCCTTACAATGAGTTGAATTTTTTTAATTTAAATTTATCTGTAACCGAAAAATAATCACTTCCAGATACCCTTTACGGTAAATCATCCCACTATTGCAATCAAAGATTTGTTTACCCAAAGTATCGTTA----TCATTATACAGATGATAAAAT
>F16_a_1(1.000)
GAGAAGAATTTATTAATTCAGTGTTAGCTACTTGTTTGTGATTGTAAGGGATACCCGCGTCGACTCTTAATGCTAATTCAAGAATGGTTTTAAACGAGGAACAATAAAAAGCAAACTTAGGGCTTTGTTGTTTTTAGAACAAGCATGTTGGCAAAATCAATTCCAGATACCCATGTCGATCAGACATGCATTGTAAAATTAAAGAGTCTCTGTTGATCCGTGATCTAAAGCCAACCTTAAATGAAAACGTTGGCAGTGAGAAACTTTATCTCTGTTATTAGCATATTCTTGTCGTTTTATGTCAATCAATTTGTTAGTTCCCAGTCCTTACAATGAGTTGTATTTTTTTAATTTAAATTTATCTGTAACCGAAAAATAATCACTTCCAGATACCCTTTACGGTAAATCATCCCACTATTGGAATCAAAGATTTGTTTACCCAAAGTATCGTTA----TCATTATACAGATGATAAAAT
>F16_b_1(1.000)
GAGAAGAATTTATTAATTCAGTGTTAGCTACTTGTTTGTGATTGTAAGGGATACCCGCGTCGACTCTTAATGCTAATTCAAGAATGGTTTTAAACGAGGAACAATAAAAAGCAAACTTAGGGCTTTGTTGTTTTTAGAACAAGCATGTTGGCAAAATCAATTCCAGATACCCATGTCGATCAGACATGCATTGTAAAATTAAAGAGTCTCTGTTGATCCGTGATCTAAAGCCAACCTTAAATGAAAACGTTGGCAGTGAGAAACTTTATCTCTGTTATTAGCATATTCTTGTCGTTTTATGTCAATCAATTTGTTAGTTCCCAGTCCTTACAATGAGTTGTATTTTTTTAATTTAAATTTATCTGTAACCGAAAAATAATCACTTCCAGATACCCTTTACGGTAAATCATCCCACTATTGGAATCAAAGATTTGTTTACCCAAAGTATCGTTAATTATCATTATACAGATGATAAAAT
>M1_a_1(1.000)
AAGAAGAATTTATTAATTCAGTGTTAGCTACTTGTTTGTGATTGTAAGGGATACCCGCGTCGACTCTTAATGCTAATTCAAGAATGGTC---AACGAGGAACAATAAAAAGCAAACTTAGGGCTTTGTTGTTTTTAGAACAAGCATGTTGGCAAAATCAATTCCAGATACCCATGTCGATCAGACATGCATTGTAAAATTAAAGAGTCTCTGTTGATCCGTGATCTAAAGCCAACCTTAAATGAAAACGTTGGCAGTGAGAAACTTTATCTCTGTTATTAGCATATTCTTGTCGTTTTATGTCAATCAATTTGTTAGTTCCCAGTCCTTACAATGAGTTGAATTTTTTTAATTTAAATTTATCTGTAACCGAAAAATAATCACTTCCAGATACCCTTTACGGTAAATCATCCCACTATTGCAATCAAAGATTTGTTTACCCAAAGTATCGTTA----TCATTATACAGATGATAAAAT
>M1_b_1(1.000)
GAGAAGAATTTATTAATTCAGTGTTAGCTACTTGTTTGTGATTGTAAGGGATACCCGCGTCGACTCTTAATGCTAATTCAAGAATGGTTTTAAACGAGGAACAATAAAAAGCAAACTTAGGGCTTTGTTGTTTTTAGAACAAGCATGTTGGCAAAATCAATTCCAGATACCCATGTCGATCAGACATGCATTGTAAAATTAAAGAGTCTCTGTTGATCCGTGATCTAAAGCCAACCTTAAATGAAAACGTTGGCAGTGAGAAACTTTATCTCTGTTATTAGCATATTCTTGTCGTTTTATGTCAATCAATTTGTTAGTTCCCAGTCCTTACAATGAGTTGTATTTTTTTAATTTAAATTTATCTGTAACCGAAAAATAATCACTTCCAGATACCCTTTACGGTAAATCATCCCACTATTGGAATCAAAGATTTGTTTACCCAAAGTATCGTTAATTATCATTATACAGATGATAAAAT
>M2a_1(0.999)
AAGAAGAATTTATTAATTCAGTGTTAGCTACTTGTTTGTGATTGTAAGGGATACCCGCGTCGACTCTTAATGCTAATTCAAGAATGGTTTTAAACGAGGAACAATAAAAAGCAAACTTAGGGCTTTGTTGTTTTTAGAACAAGCATGTTGGCAAAATCAATTCCAGATACCCATGTCGATCAGACATGCATTGTAGAATTAAAGAGTCTCTGTTGATCCGTGATCTATAGCCAACCTTAAATGAAAACGTTGGCAGTGAGAAACTTTATCTCTGTTATTAGCATATTCTTGTCGTTTTATGTCAATCAATTTGTTAGTTCCCAGTCCTTACAATGAGTTGTATTTTTTTAATTTAAATTTATCTGTAACCGAAAAATAATCACTTCCAGATACCCTTTACGGTAAATCATCCCACTATTGGAATCAAAGATTTGTTTACCCAAAGTATCGTTA----TCATTATACAGATGATAAAAT
>M2b_1(0.999)
GAGAAGAATTTATTAATTCAGTGTTAGCTACTTGTTTGTGATTGTAAGGGATACCCGCGTCGACTCTTAATGCTAATTCAAGAATGGTTTTAAACGAGGAACAATAAAAAGCAAACTTAGGGCTTTGTTGTTTTTAGAACAAGCATGTTGGCAAAATCAATTCCAGATACCCATGTCGATCAGACATGCATTGTAAAATTAAAGAGTCTCTGTTGATCCGTGATCTAAAGCCAACCTTAAATGAAAACGTTGGCAGTGAGAAACTTTATCTCTGTTATTAGCATATTCTTGTCGTTTTATGTCAATCAATTTGTTAGTTCCCAGTCCTTACAATGAGTTGTATTTTTTTAATTTAAATTTATCTGTAACCGAAAAATAATCACTTCCAGATACCCTTTACGGTAAATCATCCCACTATTGGAATCAAAGATTTGTTTACCCAAAGTATCGTTA----TCATTATACAGATGATAAAAT
>M4_a_1(1.000)
AAGAAGAATTTATTAATTCAGTGTTAGCTACTTGTTTGTGATTGTAAGGGATACCCGCGTCGACTCTTAATGCTAATTCAAGAATGGTTTTAAACGAGGAACAATAAAATGCAAACTTAGGGCTTTGTTGTTTTTAGAACAAGCATGTTGGCAAAATCAATTCCAGATACCCATGTCGATCAGACATGCATTGTAGAATTAAAGAGTCTCTGTTGATCCGTGATCTATAGCCAACCTTAAATGAAAACGTTGGCAGTGAGAAACTTTATCTCTGTTATTAGCATATTCTTGTCGTTTTATGTCAATCAATTTGTTAGTTCCCAGTCCTTACAATGAGTTGTATTTTTTTAATTTAAATTTATCTGTAACCGAAAAATAATCACTTCCAGATACCCTTTACGGTAAATCATCCCACTATTGGAATCAAAGATTTGTTTACCCAAAGTATCGTTA----TCATTATACAGATGATAAAAT
>M4_b_1(1.000)
AAGAAGAATTTATTAATTCAGTGTTAGCTACTTGTTTGTGATTGTAAGGGATACCCGCGTCGACTCTTAATGCTAATTCAAGAATGGTC---AACGAGGAACAATAAAAAGCAAACTTAGGGCTTTGTTGTTTTTAGAACAAGTATGTTGGCAAAATCAATTCCAGATACCCATGTCGATCAGACATGCATTGTAAAATTAAAGAGTCTCTGTTGATCCGTGATCTAAAGCCAACCTTAAATGAAAACGTTGGCAGTGAGAAACTTTATCTCTGTTATTAGCATATTCTTGTCGTTTTATGTCAATCAATTTGTTAGTTCCCAGTCCTTACAATGAGTTGAATTTTTTTAATTTAAATTTATCTGTAACCGAAAAATAATCACTTCCAGATACCCTTTACGGTAAATCATCCCACTATTGCAATCAAAGATTTGTTTACCCAAAGTATCGTTA----TCATTATACAGATGATAAAAT
>M6a_1(1.000)
AAGAAGAATTTATTAATTCAGTGTTAGCTACTTGTTTGTGATTGTAAGGGATACCCGCGTCGACTCTTAATGCTAATTCAAGAATGGTTTTAAACGAGGAACAATAAAAAGCAAACTTAGGGCTTTGTTGTTTTTAGAACAAGCATGTTGGCAAAATCAATTCCAGATACCCATGTCGATCAGACATGCATTGTAGAATTAAAGAGTCTCTGTTGATCCGTGATCTATAGCCAACCTTAAATGAAAACGTTGGCAGTGAGAAACTTTATCTCTGTTATTAGCATATTCTTGTCGTTTTATGTCAATCAATTTGTTAGTTCCCAGTCCTTACAATGAGTTGTATTTTTTTAATTTAAATTTATCTGTAACCGAAAAATAATCACTTCCAGATACCCTTTACGGTAAATCATCCCACTATTGGAATCAAAGATTTGTTTACCCAAAGTATCGTTA----TCATTATACAGATGATAAAAT
>M6b_1(1.000)
AAGAAGAATTTATTAATTCAGTGTTAGCTACTTGTTTGTGATTGTAAGGGATACCCGCGTCGACTCTTAATGCTAATTCAAGAATGGTTTTAAACGAGGAACAATAAAAAGCAAACTTAGGGCTTTGTTGTTTTTAGAACAAGCATGTTGGCAAAATCAATTCCAGATACCCATGTCGATCAGACATGCATTGTAGAATTAAAGAGTCTCTGTTGATCCGTGATCTATAGCCAACCTTAAATGAAAACGTTGGCAGTGAGAAACTTTATCTCTGTTATTAGCATATTCTTGTCGTTTTATGTCAATCAATTTGTTAGTTCCCAGTCCTTACAATGAGTTGTATTTTTTTAATTTAAATTTATCTGTAACCGAAAAATAATCACTTCCAGATACCCTTTACGGTAAATCATCCCACTATTGGAATCAAAGATTTGTTTACCCAAAGTATCGTTA----TCATTATACAGATGATAAAAT
>M7a_1(1.000)
AAGAAGAATTTATTAATTCAGTGTTAGCTACTTGTTTGTGATTGTAAGGGATACCCGCGTCGACTCTTAATGCTAATTCAAGAATGGTTTTAAACGAGGAACAATAAAAAGCAAACTTAGGGCTTTGTTGTTTTTAGAACAAGCATGTTGGCAAAATCAATTCCAGATACCCATGTCGATCAGACATGCATTGTAAAATTAAAGAGTCTCTGTTGATCCGTGATCTAAAGCCAACCTTAAATGAAAACGTTGGCAGTGAGAAACTTTATCTCTGTTATTAGCATATTCTTGTCGTTTTATGTCAATCAATTTGTTAGTTCCCAGTCCTTACAATGAGTTGTATTTTTTTAATTTAAATTTATCTGTAACCGAAAAATAATCACTTCCAGATACCCTTTACGGTAAATCATCCCACTATTGGAATCAAAGATTTGTTTACCCAAAGTATCGTTA----TCATTATACAGATGATAAAAT
>M7b_1(1.000)
AAGAAGAATTTATTAATTCAGTGTTAGCTACTTGTTTGTGATTGTAAGGGATACCCGCGTCGACTCTTAATGCTAATTCAAGAATGGTTTTAAACGAGGAACAATAAAAAGCAAACTTAGGGCTTTGTTGTTTTTAGAACAAGCATGTTGGCAAAATCAATTCCAGATACCCATGTCGATCAGACATGCATTGTAGAATTAAAGAGTCTCTGTTGATCCGTGATCTATAGCCAACCTTAAATGAAAACGTTGGCAGTGAGAAACTTTATCTCTGTTATTAGCATATTCTTGTCGTTTTATGTCAATCAATTTGTTAGTTCCCAGTCCTTACAATGAGTTGTATTTTTTTAATTTAAATTTATCTGTAACCGAAAAATAATCACTTCCAGATACCCTTTACGGTAAATCATCCCACTATTGGAATCAAAGATTTGTTTACCCAAAGTATCGTTA----TCATTATACAGATGATAAAAT
>M9a_1(0.999)
AAGAAGAATTTATTAATTCAGTGTTAGCTACTTGTTTGTGATTGTAAGGGATACCCGCGTCGACTCTTAATGCTAATTCAAGAATGGTTTTAAACGAGGAACAATAAAAAGCAAACTTAGGGCTTTGTTGTTTTTAGAACAAGCATGTTGGCAAAATCAATTCCAGATACCCATGTCGATCAGACATGCATTGTAGAATTAAAGAGTCTCTGTTGATCCGTGATCTATAGCCAACCTTAAATGAAAACGTTGGCAGTGAGAAACTTTATCTCTGTTATTAGCATATTCTTGTCGTTTTATGTCAATCAATTTGTTAGTTCCCAGTCCTTACAATGAGTTGTATTTTTTTAATTTAAATTTATCTGTAACCGAAAAATAATCACTTCCAGATACCCTTTACGGTAAATCATCCCACTATTGGAATCAAAGATTTGTTTACCCAAAGTATCGTTA----TCATTATACAGATGATAAAAT
>M9b_1(0.999)
GAGAAGAATTTATTAATTCAGTGTTAGCTACTTGTTTGTGATTGTAAGGGATACCCGCGTCGACTCTTAATGCTAATTCAAGAATGGTTTTAAACGAGGAACAATAAAAAGCAAACTTAGGGCTTTGTTGTTTTTAGAACAAGCATGTTGGCAAAATCAATTCCAGATACCCATGTCGATCAGACATGCATTGTAAAATTAAAGAGTCTCTGTTGATCCGTGATCTAAAGCCAACCTTAAATGAAAACGTTGGCAGTGAGAAACTTTATCTCTGTTATTAGCATATTCTTGTCGTTTTATGTCAATCAATTTGTTAGTTCCCAGTCCTTACAATGAGTTGTATTTTTTTAATTTAAATTTATCTGTAACCGAAAAATAATCACTTCCAGATACCCTTTACGGTAAATCATCCCACTATTGGAATCAAAGATTTGTTTACCCAAAGTATCGTTA----TCATTATACAGATGATAAAAT
>M10a_1(1.000)
AAGAAGAATTTATTAATTCAGTGTTAGCTACTTGTTTGTGATTGTAAGGGATACCCGCGTCGACTCTTAATGCTAATTCAAGAATGGTTTTAAACGAGGAACAATAAAAAGCAAACTTAGGGCTTTGTTGTTTTTAGAACAAGCATGTTGGCAAAATCAATTCCAGATACCCATGTCGATCAGACATGCATTGTAGAATTAAAGAGTCTCTGTTGATCCGTGATCTATAGCCAACCTTAAATGAAAACGTTGGCAGTGAGAAACTTTATCTCTGTTATTAGCATATTCTTGTCGTTTTATGTCAATCAATTTGTTAGTTCCCAGTCCTTACAATGAGTTGTATTTTTTTAATTTAAATTTATCTGTAACCGAAAAATAATCACTTCCAGATACCCTTTACGGTAAATCATCCCACTATTGGAATCAAAGATTTGTTTACCCAAAGTATCGTTA----TCATTATACAGATGATAAAAT
>M10b_1(1.000)
AAGAAGAATTTATTAATTCAGTGTTAGCTACTTGTTTGTGATTGTAAGGGATACCCGCGTCGACTCTTAATGCTAATTCAAGAATGGTTTTAAACGAGGAACAATAAAAAGCAAACTTAGGGCTTTGTTGTTTTTAGAACAAGCATGTTGGCAAAATCAATTCCAGATACCCATGTCGATCAGACATGCATTGTAGAATTAAAGAGTCTCTGTTGATCCGTGATCTATAGCCAACCTTAAATGAAAACGTTGGCAGTGAGAAACTTTATCTCTGTTATTAGCATATTCTTGTCGTTTTATGTCAATCAATTTGTTAGTTCCCAGTCCTTACAATGAGTTGTATTTTTTTAATTTAAATTTATCTGTAACCGAAAAATAATCACTTCCAGATACCCTTTACGGTAAATCATCCCACTATTGGAATCAAAGATTTGTTTACCCAAAGTATCGTTA----TCATTATACAGATGATAAAAT
>M11_a_1(1.000)
AAGAAGAATTTATTAATTCAGTGTTAGCTACTTGTTTGTGATTGTAAGGGATACCCGCGTCGACTCTTAATGCTAATTCAAGAATGGTTTTAAACGAGGAACAATAAAAAGCAAACTTAGGGCTTTGTTGTTTTTAGAACAAGCATGTTGGCAAAATCAATTCCAGATACCCATGTCGATCAGACATGCATTGTAGAATTAAAGAGTCTCTGTTGATCCGTGATCTATAGCCAACCTTAAATGAAAACGTTGGCAGTGAGAAACTTTATCTCTGTTATTAGCATATTCTTGTCGTTTTATGTCAATCAATTTGTTAGTTCCCAGTCCTTACAATGAGTTGTATTTTTTTAATTTAAATTTATCTGTAACCGAAAAATAATCACTTCCAGATACCCTTTACGGTAAATCATCCCACTATTGGAATCAAAGATTTGTTTACCCAAAGTATCGTTA----TCATTATACAGATGATAAAAT
>M11_b_1(1.000)
AAGAAGAATTTATTAATTCAGTGTTAGCTACTTGTTTGTGATTGTAAGGGATACCCGCGTCGACTCTTAATGCTAATTCAAGAATGGTC---AACGAGGAACAATAAAAAGCAAACTTAGGGCTTTGTTGTTTTTAGAACAAGCATGTTGGCAAAATCAATTCCAGATACCCATGTCGATCAGACATGCATTGTAAAATTAAAGAGTCTCTGTTGATCCGTGATCTAAAGCCAACCTTAAATGAAAACGTTGGCAGTGAGAAACTTTATCTCTGTTATTAGCATATTCTTGTCGTTTTATGTCAATCAATTTGTTAGTTCCCAGTCCTTACAATGAGTTGAATTTTTTTAATTTAAATTTATCTGTAACCGAAAAATAATCACTTCCAGATACCCTTTACGGTAAATCATCCCACTATTGCAATCAAAGATTTGTTTACCCAAAGTATCGTTA----TCATTATACAGATGATAAAAT
>M12_a_1(1.000)
AAGAAGAATTTATTAATTCAGTGTTAGCTACTTGTTTGTGATTGTAAGGGATACCCGCGTCGACTCTTAATGCTAATTCAAGAATGGTTTTAAACGAGGAACAATAAAAAGCAAACTTAGGGCTTTGTTGTTTTTAGAACAAGCATGTTGGCAAAATCAATTCCAGATACCCATGTCGATCAGACATGCATTGTAGAATTAAAGAGTCTCTGTTGATCCGTGATCTATAGCCAACCTTAAATGAAAACGTTGGCAGTGAGAAACTTTATCTCTGTTATTAGCATATTCTTGTCGTTTTATGTCAATCAATTTGTTAGTTCCCAGTCCTTACAATGAGTTGTATTTTTTTAATTTAAATTTATCTGTAACCGAAAAATAATCACTTCCAGATACCCTTTACGGTAAATCATCCCACTATTGGAATCAAAGATTTGTTTACCCAAAGTATCGTTA----TCATTATACAGATGATAAAAT
>M12_b_1(1.000)
AAGAAGAATTTATTAATTCAGTGTTAGCTACTTGTTTGTGATTGTAAGGGATACCCGCGTCGACTCTTAATGCTAATTCAAGAATGGTC---AACGAGGAACAATAAAAAGCAAACTTAGGGCTTTGTTGTTTTTAGAACAAGCATGTTGGCAAAATCAATTCCAGATACCCATGTCGATCAGACATGCATTGTAAAATTAAAGAGTCTCTGTTGATCCGTGATCTAAAGCCAACCTTAAATGAAAACGTTGGCAGTGAGAAACTTTATCTCTGTTATTAGCATATTCTTGTCGTTTTATGTCAATCAATTTGTTAGTTCCCAGTCCTTACAATGAGTTGAATTTTTTTAATTTAAATTTATCTGTAACCGAAAAATAATCACTTCCAGATACCCTTTACGGTAAATCATCCCACTATTGCAATCAAAGATTTGTTTACCCAAAGTATCGTTA----TCATTATACAGATGATAAAAT
>M14_a_1(1.000)
AAGAAGAATTTATTAATTCAGTGTTAGCTACTTGTTTGTGATTGTAAGGGATACCCGCGTCGACTCTTAATGCTAATTCAAGAATGGTTTTAAACGAGGAACAATAAAAAGCAAACTTAGGGCTTTGTTGTTTTTAGAACAAGCATGTTGGCAAAATCAATTCCAGATACCCATGTCGATCAGACATGCATTGTAGAATTAAAGAGTCTCTGTTGATCCGTGATCTATAGCCAACCTTAAATGAAAACGTTGGCAGTGAGAAACTTTATCTCTGTTATTAGCATATTCTTGTCGTTTTATGTCAATCAATTTGTTAGTTCCCAGTCCTTACAATGAGTTGTATTTTTTTAATTTAAATTTATCTGTAACCGAAAAATAATCACTTCCAGATACCCTTTACGGTAAATCATCCCACTATTGGAATCAAAGATTTGTTTACCCAAAGTATCGTTA----TCATTATACAGATGATAAAAT
>M14_b_1(1.000)
AAGAAGAATTTATTAATTCAGTGTTAGCTACTTGTTTGTGATTGTAAGGGATACCCGCGTCGACTCTTAATGCTAATTCAAGAATGGTC---AACGAGGAACAATAAAAAGCAAACTTAGGGCTTTGTTGTTTTTAGAACAAGCATGTTGGCAAAATCAATTCCAGATACCCATGTCGATCAGACATGCATTGTAAAATTAAAGAGTCTCTGTTGATCCGTGATCTAAAGCCAACCTTAAATGAAAACGTTGGCAGTGAGAAACTTTATCTCTGTTATTAGCATATTCTTGTCGTTTTATGTCAATCAATTTGTTAGTTCCCAGTCCTTACAATGAGTTGAATTTTTTTAATTTAAATTTATCTGTAACCGAAAAATAATCACTTCCAGATACCCTTTACGGTAAATCATCCCACTATTGCAATCAAAGATTTGTTTACCCAAAGTATCGTTA----TCATTATACAGATGATAAAAT
>M15_a_1(1.000)
AAGAAGAATTTATTAATTCAGTGTTAGCTACTTGTTTGTGATTGTAAGGGATACCCGCGTCGACTCTTAATGCTAATTCAAGAATGGTTTTAAACGAGGAACAATAAAAAGCAAACTTAGGGCTTTGTTGTTTTTAGAACAAGCATGTTGGCAAAATCAATTCCAGATACCCATGTCGATCAGACATGCATTGTAGAATTAAAGAGTCTCTGTTGATCCGTGATCTATAGCCAACCTTAAATGAAAACGTTGGCAGTGAGAAACTTTATCTCTGTTATTAGCATATTCTTGTCGTTTTATGTCAATCAATTTGTTAGTTCCCAGTCCTTACAATGAGTTGTATTTTTTTAATTTAAATTTATCTGTAACCGAAAAATAATCACTTCCAGATACCCTTTACGGTAAATCATCCCACTATTGGAATCAAAGATTTGTTTACCCAAAGTATCGTTA----TCATTATACAGATGATAAAAT
>M15_b_1(1.000)
AAGAAGAATTTATTAATTCAGTGTTAGCTACTTGTTTGTGATTGTAAGGGATACCCGCGTCGACTCTTAATGCTAATTCAAGAATGGTC---AACGAGGAACAATAAAAAGCAAACTTAGGGCTTTGTTGTTTTTAGAACAAGCATGTTGGCAAAATCAATTCCAGATACCCATGTCGATCAGACATGCATTGTAAAATTAAAGAGTCTCTGTTGATCCGTGATCTAAAGCCAACCTTAAATGAAAACGTTGGCAGTGAGAAACTTTATCTCTGTTATTAGCATATTCTTGTCGTTTTATGTCAATCAATTTGTTAGTTCCCAGTCCTTACAATGAGTTGAATTTTTTTAATTTAAATTTATCTGTAACCGAAAAATAATCACTTCCAGATACCCTTTACGGTAAATCATCCCACTATTGCAATCAAAGATTTGTTTACCCAAAGTATCGTTA----TCATTATACAGATGATAAAAT
>M16a_1(1.000)
AAGAAGAATTTATTAATTCAGTGTTAGCTACTTGTTTGTGATTGTAAGGGATACCCGCGTCGACTCTTAATGCTAATTCAAGAATGGTC---AACGAGGAACAATAAAAAGCAAACTTAGGGCTTTGTTGTTTTTAGAACAAGCATGTTGGCAAAATCAATTCCAGATACCCATGTCGATCAGACATGCATTGTAAAATTAAAGAGTCTCTGTTGATCCGTGATCTAAAGCCAACCTTAAATGAAAACGTTGGCAGTGAGAAACTTTATCTCTGTTATTAGCATATTCTTGTCGTTTTATGTCAATCAATTTGTTAGTTCCCAGTCCTTACAATGAGTTGAATTTTTTTAATTTAAATTTATCTGTAACCGAAAAATAATCACTTCCAGATACCCTTTACGGTAAATCATCCCACTATTGCAATCAAAGATTTGTTTACCCAAAGTATCGTTA----TCATTATACAGATGATAAAAT
>M16b_1(1.000)
AAGAAGAATTTATTAATTCAGTGTTAGCTACTTGTTTGTGATTGTAAGGGATACCCGCGTCGACTCTTAATGCTAATTCAAGAATGGTC---AACGAGGAACAATAAAAAGCAAACTTAGGGCTTTGTTGTTTTTAGAACAAGCATGTTGGCAAAATCAATTCCAGATACCCATGTCGATCAGACATGCATTGTAAAATTAAAGAGTCTCTGTTGATCCGTGATCTAAAGCCAACCTTAAATGAAAACGTTGGCAGTGAGAAACTTTATCTCTGTTATTAGCATATTCTTGTCGTTTTATGTCAATCAATTTGTTAGTTCCCAGTCCTTACAATGAGTTGAATTTTTTTAATTTAAATTTATCTGTAACCGAAAAATAATCACTTCCAGATACCCTTTACGGTAAATCATCCCACTATTGCAATCAAAGATTTGTTTACCCAAAGTATCGTTA----TCATTATACAGATGATAAAAT
>M17_a_1(1.000)
AAGAAGAATTTATTAATTCAGTGTTAGCTACTTGTTTGTGATTGTAAGGGATACCCGCGTCGACTCTTAATGCTAATTCAAGAATGGTC---AACGAGGAACAATAAAAAGCAAACTTAGGGCTTTGTTGTTTTTAGAACAAGTATGTTGGCAAAATCAATTCCAGATACCCATGTCGATCAGACATGCATTGTAAAATTAAAGAGTCTCTGTTGATCCGTGATCTAAAGCCAACCTTAAATGAAAACGTTGGCAGTGAGAAACTTTATCTCTGTTATTAGCATATTCTTGTCGTTTTATGTCAATCAATTTGTTAGTTCCCAGTCCTTACAATGAGTTGAATTTTTTTAATTTAAATTTATCTGTAACCGAAAAATAATCACTTCCAGATACCCTTTACGGTAAATCATCCCACTATTGCAATCAAAGATTTGTTTACCCAAAGTATCGTTA----TCATTATACAGATGATAAAAT
>M17_b_1(1.000)
GAGAAGAATTTATTAATTCAGTGTTAGCTACTTGTTTGTGATTGTAAGGGATACCCGCGTCGACTCTTAATGCTAATTCAAGAATGGTTTTAAACGAGGAACAATAAAAAGCAAACTTAGGGCTTTGTTGTTTTTAGAACAAGCATGTTGGCAAAATCAATTCCAGATACCCATGTCGATCAGACATGCATTGTAAAATTAAAGAGTCTCTGTTGATCCGTGATCTAAAGCCAACCTTAAATGAAAACGTTGGCAGTGAGAAACTTTATCTCTGTTATTAGCATATTCTTGTCGTTTTATGTCAATCAATTTGTTAGTTCCCAGTCCTTACAATGAGTTGTATTTTTTTAATTTAAATTTATCTGTAACCGAAAAATAATCACTTCCAGATACCCTTTACGGTAAATCATCCCACTATTGGAATCAAAGATTTGTTTACCCAAAGTATCGTTAATTATCATTATACAGATGATAAAAT
